# Supplementary material for: (E)-2-(2H-Benzotriazol-2-yl)-4-methyl-6-(phenyl­imino­meth­yl)phenol
Source: Acta Crystallogr Sect E Struct Rep Online. 2010 Oct 20;66(Pt 11):o2825. doi: 10.1107/S1600536810040468 (PMC3009180; doi:10.1107/S1600536810040468)
Supplement: Supplementary file 2 [file e-66-o2825-Isup2.hkl]

# 
# h,k,l, Fc-squared, Fo-squared, sigma(Fo-squared) and status flag 
# 
data_I
_shelx_title ' yu71_0m in P2(1)/c' 
_shelx_refln_list_code          4 
_shelx_F_calc_maximum      233.84 
_exptl_crystal_F_000       688.00 
_reflns_d_resolution_high  0.7502 
 
loop_ 
 _symmetry_equiv_pos_as_xyz 
 'x, y, z' 
 '-x, y+1/2, -z+1/2' 
 '-x, -y, -z' 
 'x, -y-1/2, z-1/2' 
 
_cell_length_a    15.7279 
_cell_length_b    12.3002 
_cell_length_c     8.4903 
_cell_angle_alpha  90.000 
_cell_angle_beta  104.842 
_cell_angle_gamma  90.000 
 
_shelx_F_squared_multiplier     1.000 
 
loop_ 
 _refln_index_h 
 _refln_index_k 
 _refln_index_l 
 _refln_F_squared_calc 
 _refln_F_squared_meas 
 _refln_F_squared_sigma 
 _refln_observed_status 
   2   0   0       11.84       15.40      1.03 o 
   3   0   0     4667.40     4948.35     57.65 o 
   4   0   0     2345.07     2337.40     28.42 o 
   5   0   0     2895.42     2624.13     32.26 o 
   6   0   0     1882.52     1809.88     23.41 o 
   7   0   0      237.73      188.83      5.07 o 
   8   0   0      482.35      513.71      8.61 o 
   9   0   0       31.12       17.24      3.64 o 
  10   0   0      355.41      402.67      9.32 o 
  11   0   0       71.92       70.35      4.86 o 
  12   0   0        6.60        1.47      2.93 o 
  13   0   0      291.02      266.18      8.46 o 
  14   0   0       65.93       72.40      5.58 o 
  15   0   0      203.37      200.66      8.02 o 
  16   0   0       26.84       33.33      4.79 o 
  17   0   0      192.86      147.10     10.16 o 
  18   0   0      126.31      129.02     27.54 o 
  19   0   0      128.74      147.31     11.19 o 
  20   0   0       23.43       41.37      8.43 o 
   1   1   0     3654.60     3981.71     39.87 o 
   2   1   0     3883.48     3717.18     33.78 o 
   3   1   0     6630.35     7139.80     65.11 o 
   4   1   0      690.50      693.94      6.66 o 
   5   1   0      102.31       96.44      2.16 o 
   6   1   0      995.66     1032.69      9.71 o 
   7   1   0       86.56       92.11      2.98 o 
   8   1   0       54.00       59.93      2.58 o 
   9   1   0     1390.88     1479.17     15.38 o 
  10   1   0      365.28      376.11      6.40 o 
  11   1   0        3.42        0.19      1.85 o 
  12   1   0      146.87      133.29      4.44 o 
  13   1   0       88.82       83.81      4.00 o 
  14   1   0      239.25      242.62      6.02 o 
  15   1   0        4.18        3.55      2.38 o 
  16   1   0       73.83       70.41      5.32 o 
  17   1   0      143.98      143.28      7.50 o 
  18   1   0       22.46       23.64      4.73 o 
  19   1   0        1.22        2.38      5.42 o 
  20   1   0       26.22       30.99      5.48 o 
   0   2   0    19620.03    20000.53    163.66 o 
   1   2   0     2267.10     2693.12     20.91 o 
   2   2   0     2132.34     2167.09     18.82 o 
   3   2   0      464.66      426.26      5.06 o 
   4   2   0      775.39      748.60      7.77 o 
   5   2   0     1315.14     1273.68     25.80 o 
   6   2   0       75.04       97.70      3.19 o 
   7   2   0        6.92        9.86      1.83 o 
   8   2   0      183.18      160.47      3.77 o 
   9   2   0     1308.95     1406.17     16.24 o 
  10   2   0      681.00      676.99      9.11 o 
  11   2   0       11.23        4.43      1.97 o 
  12   2   0      339.85      327.91      6.99 o 
  13   2   0       13.10        9.84      2.49 o 
  14   2   0       12.71        9.40      3.08 o 
  15   2   0      318.25      304.27      8.05 o 
  16   2   0       26.35       23.45      3.74 o 
  17   2   0       39.50       41.11      5.13 o 
  18   2   0        6.66        4.43      3.79 o 
  19   2   0        3.23       -1.40      5.15 o 
  20   2   0       38.64       48.03      6.90 o 
   1   3   0     1223.80     1268.14      9.46 o 
   2   3   0      266.18      330.28      3.70 o 
   3   3   0      600.58      500.56      5.97 o 
   4   3   0      121.06      148.50      3.35 o 
   5   3   0      463.83      476.35      6.33 o 
   6   3   0      113.90      107.08      3.61 o 
   7   3   0      266.77      246.15      6.16 o 
   8   3   0        7.88        8.47      2.46 o 
   9   3   0      253.32      266.80     10.86 o 
  10   3   0        0.52       -2.04      2.04 o 
  11   3   0      184.81      171.42      5.52 o 
  12   3   0        0.02        1.70      2.61 o 
  13   3   0       17.83       19.98      4.12 o 
  14   3   0       13.17       18.38      3.39 o 
  15   3   0     1331.39     1280.52     18.04 o 
  16   3   0      115.37      126.57      5.94 o 
  17   3   0       84.96       91.34      6.99 o 
  18   3   0       66.23       72.44      9.61 o 
  19   3   0        0.08       -1.24      6.74 o 
   0   4   0        0.04       -0.07      0.97 o 
   1   4   0      327.42      371.65      4.02 o 
   2   4   0        0.98        2.93      0.91 o 
   3   4   0       63.91       59.65      2.15 o 
   4   4   0     1505.10     1663.17     16.14 o 
   5   4   0       70.99       43.09      3.58 o 
   6   4   0     3022.14     3059.12     34.19 o 
   7   4   0       72.63       92.26      5.07 o 
   8   4   0      141.87      129.54      6.38 o 
   9   4   0       17.27       23.43      2.94 o 
  10   4   0       10.56        8.32      2.76 o 
  11   4   0        0.89       -2.45      2.45 o 
  12   4   0      130.92      129.85      5.34 o 
  13   4   0        8.67        4.60      2.81 o 
  14   4   0       82.99       91.95      8.23 o 
  15   4   0      324.91      309.78      8.34 o 
  16   4   0       35.22       37.90      4.30 o 
  17   4   0       16.53       11.84      4.17 o 
  18   4   0       23.03       18.73      4.74 o 
  19   4   0        0.80        0.00      4.01 o 
   1   5   0      239.60      197.72      3.26 o 
   2   5   0      394.04      405.89      5.24 o 
   3   5   0      706.39      900.02      8.70 o 
   4   5   0      138.16      186.23      4.19 o 
   5   5   0     3796.90     4133.43     44.86 o 
   6   5   0     1178.93     1077.80     14.98 o 
   7   5   0      148.00      163.53      5.41 o 
   8   5   0        3.85        4.02      2.32 o 
   9   5   0       68.58       79.65      4.67 o 
  10   5   0        0.14        2.04      2.58 o 
  11   5   0      149.68      140.11      5.78 o 
  12   5   0        3.05        3.99      2.90 o 
  13   5   0      609.34      608.13     11.17 o 
  14   5   0      259.40      242.74      7.40 o 
  15   5   0      327.80      313.78      9.84 o 
  16   5   0      150.68      156.57     11.97 o 
  17   5   0       59.39       66.63     11.01 o 
  18   5   0       20.54       17.37      4.80 o 
  19   5   0       23.01       24.32      5.32 o 
   0   6   0       12.36       21.31      2.57 o 
   1   6   0      194.90      196.81      3.41 o 
   2   6   0      226.95      267.13      4.40 o 
   3   6   0      968.88     1031.80      9.79 o 
   4   6   0     1588.67     1798.76     17.74 o 
   5   6   0       14.41        7.37      1.92 o 
   6   6   0     1301.74     1294.78     15.28 o 
   7   6   0       17.50       18.66      3.00 o 
   8   6   0      301.98      292.93      7.49 o 
   9   6   0        0.89        0.02      2.76 o 
  10   6   0      153.31      146.28      6.30 o 
  11   6   0        4.00        0.66      2.61 o 
  12   6   0      342.76      311.95      8.91 o 
  13   6   0      131.53      126.27      5.83 o 
  14   6   0      331.32      348.92      8.88 o 
  15   6   0        4.36        4.12      3.35 o 
  16   6   0        2.83        7.25      3.57 o 
  17   6   0        0.02       -1.50      3.97 o 
  18   6   0       71.24       98.76      7.30 o 
   1   7   0      757.63      803.82      8.31 o 
   2   7   0       38.35       48.54      2.52 o 
   3   7   0        0.28       -1.33      1.33 o 
   4   7   0       60.55       52.71      3.03 o 
   5   7   0       80.81       66.24      3.32 o 
   6   7   0       15.36       19.36      2.23 o 
   7   7   0       84.19       90.44      4.47 o 
   8   7   0      127.67      129.69      8.18 o 
   9   7   0      656.89      623.95     13.80 o 
  10   7   0        8.10        4.85      3.61 o 
  11   7   0      365.18      377.99      8.52 o 
  12   7   0      121.09      128.99      5.83 o 
  13   7   0      375.52      357.93      8.90 o 
  14   7   0       11.68        7.99      2.91 o 
  15   7   0        0.85        3.06      3.11 o 
  16   7   0       38.95       34.62      4.49 o 
  17   7   0        1.18        2.89      4.87 o 
  18   7   0       17.08       25.27      6.01 o 
   0   8   0      950.94      930.84     13.10 o 
   1   8   0       25.37       19.26      1.59 o 
   2   8   0        3.63        3.60      1.45 o 
   3   8   0       27.44       23.27      2.16 o 
   4   8   0        0.74        1.44      1.70 o 
   5   8   0      117.28      123.71      4.19 o 
   6   8   0      105.77      101.81      4.96 o 
   7   8   0        0.67        1.12      2.23 o 
   8   8   0      817.67      757.38     12.29 o 
   9   8   0      272.63      296.75      7.79 o 
  10   8   0      416.00      399.27     11.97 o 
  11   8   0      319.64      307.74      9.70 o 
  12   8   0       38.96       35.43      4.14 o 
  13   8   0        0.87        0.68      3.99 o 
  14   8   0       37.78       41.99      5.11 o 
  15   8   0       41.49       50.34      5.57 o 
  16   8   0       67.49       59.60      6.97 o 
  17   8   0        3.06       11.98      5.25 o 
   1   9   0      718.44      642.97      7.12 o 
   2   9   0       23.21       25.58      2.05 o 
   3   9   0       11.68       12.64      2.71 o 
   4   9   0       33.16       32.48      2.69 o 
   5   9   0      210.71      224.30      6.62 o 
   6   9   0      315.11      327.31      7.98 o 
   7   9   0      128.98      126.52      5.68 o 
   8   9   0      160.80      161.86      6.32 o 
   9   9   0     1016.37     1005.31     15.32 o 
  10   9   0      275.55      241.60      6.54 o 
  11   9   0        1.58       -1.47      3.14 o 
  12   9   0       23.76       22.86      4.05 o 
  13   9   0       24.88       26.51      4.95 o 
  14   9   0      194.50      217.29      7.79 o 
  15   9   0       13.62        7.89      3.84 o 
  16   9   0        1.36        3.59      9.12 o 
   0  10   0     1822.91     1635.42     24.56 o 
   1  10   0      105.40       86.59      3.82 o 
   2  10   0      463.01      469.13      8.97 o 
   3  10   0      292.20      296.32      7.46 o 
   4  10   0      443.99      430.96      9.11 o 
   5  10   0       36.03       38.46      3.98 o 
   6  10   0     1305.20     1259.85     17.46 o 
   7  10   0      190.38      177.78      6.72 o 
   8  10   0        4.41        3.00      3.14 o 
   9  10   0      282.19      289.43      9.33 o 
  10  10   0       64.15       54.52      5.94 o 
  11  10   0       29.52       20.74      4.04 o 
  12  10   0       63.23       74.24      7.50 o 
  13  10   0        7.21       10.10      3.92 o 
  14  10   0        3.32       -0.81      3.67 o 
  15  10   0       64.80       86.46      6.65 o 
  16  10   0       41.78       64.59      7.62 o 
   1  11   0      224.38      239.61      6.69 o 
   2  11   0      193.33      167.80      6.22 o 
   3  11   0       90.34       82.38      5.77 o 
   4  11   0      335.14      318.19      7.51 o 
   5  11   0       59.53       53.53      4.51 o 
   6  11   0       59.91       65.62      4.96 o 
   7  11   0       47.36       63.58      6.78 o 
   8  11   0       13.10       14.81      3.72 o 
   9  11   0       95.95       74.86      5.67 o 
  10  11   0        0.38       -0.63      3.36 o 
  11  11   0        4.10        0.07      3.46 o 
  12  11   0      112.96      127.70      6.80 o 
  13  11   0        4.44       -0.13      3.72 o 
  14  11   0       29.82       31.23      5.42 o 
  15  11   0       31.11       47.27      6.02 o 
   0  12   0      486.85      470.09     16.95 o 
   1  12   0       33.35       28.48      4.65 o 
   2  12   0        0.16       -1.09      3.68 o 
   3  12   0       55.63       43.58      4.52 o 
   4  12   0       11.09       12.26      3.83 o 
   5  12   0      126.64      123.38      6.08 o 
   6  12   0      269.50      245.68      7.96 o 
   7  12   0       45.76       47.61      4.79 o 
   8  12   0        0.33       -0.87      3.36 o 
   9  12   0        0.19        1.57      5.50 o 
  10  12   0        1.03       -3.83      3.83 o 
  11  12   0       13.32       18.32      4.15 o 
  12  12   0        9.00       11.08      4.22 o 
  13  12   0        1.56       -0.84      3.83 o 
   1  13   0       56.98       67.44      5.89 o 
   2  13   0        7.96       11.49      4.22 o 
   3  13   0       61.92       62.14      6.07 o 
   4  13   0        0.12       -3.46      3.57 o 
   5  13   0        0.01       -1.36      3.81 o 
   6  13   0        9.91       14.71      5.35 o 
   7  13   0        6.03       14.02      5.35 o 
   8  13   0        2.01       -0.53      4.65 o 
   9  13   0        5.24        3.26      5.09 o 
  10  13   0        7.20        1.27      6.69 o 
  11  13   0       70.21       71.39      8.08 o 
  12  13   0        9.67       11.20      7.06 o 
   0  14   0       20.75       21.95     13.62 o 
   1  14   0        8.42        3.78      4.08 o 
   2  14   0       16.18       17.62      4.73 o 
   3  14   0        4.78       11.10      4.65 o 
   4  14   0       13.52       18.25     10.68 o 
   5  14   0       17.11       14.33      5.38 o 
   6  14   0        7.50        7.35      8.11 o 
   7  14   0       29.85       38.87      6.87 o 
   8  14   0       18.03       18.44      7.49 o 
   9  14   0       72.72       99.18      8.95 o 
  10  14   0       30.56       26.65      6.75 o 
   1  15   0       65.92       78.38      6.84 o 
   2  15   0       35.98       26.18      5.43 o 
   3  15   0        9.09        5.71      4.68 o 
   4  15   0        2.38        5.06      5.45 o 
   5  15   0        0.06       -5.29      6.46 o 
   6  15   0        0.85       -1.92      5.35 o 
   7  15   0      140.33      170.14     10.48 o 
   8  15   0       72.25       80.63      8.85 o 
   0  16   0       23.68       20.58     10.89 o 
   1  16   0       38.28       51.96      6.57 o 
   2  16   0       76.92       90.67      9.14 o 
   3  16   0       54.32       88.07      9.03 o 
   4  16   0      133.01      159.17     18.16 o 
 -20   1   1       40.49       50.98      6.10 o 
 -19   1   1       30.77       38.29      5.40 o 
 -18   1   1       19.41       30.84      4.92 o 
 -17   1   1       83.47       81.21      5.96 o 
 -16   1   1        4.79       -0.75      3.84 o 
 -15   1   1      205.96      225.48      6.55 o 
 -14   1   1       19.70       12.86      2.77 o 
 -13   1   1       62.50       61.65      3.44 o 
 -12   1   1      287.64      292.21      5.78 o 
 -11   1   1      954.94      996.96     11.13 o 
 -10   1   1      725.80      771.58      7.95 o 
  -9   1   1        8.36        5.44      1.33 o 
  -8   1   1      153.94      113.95      2.79 o 
  -7   1   1      218.65      209.56      3.41 o 
  -6   1   1        0.14        7.53      1.14 o 
  -5   1   1       37.87       53.48      1.51 o 
  -4   1   1     2317.53     2327.83     16.46 o 
  -3   1   1     3922.73     4148.93     29.85 o 
  -2   1   1      193.60      219.72      2.29 o 
  -1   1   1      602.78      603.93      4.97 o 
   0   1   1     2260.51     2436.16     16.85 o 
   1   1   1      841.96      808.83      6.16 o 
   2   1   1     1089.50     1011.14      9.53 o 
   3   1   1      181.73      167.67      3.13 o 
   4   1   1      199.53      184.68      3.56 o 
   5   1   1      204.84      208.07      3.74 o 
   6   1   1     1188.97     1126.76     11.69 o 
   7   1   1        3.65        2.04      2.00 o 
   8   1   1      709.81      701.98     10.59 o 
   9   1   1      576.26      532.37     12.03 o 
  10   1   1       58.78       49.50      3.68 o 
  11   1   1        2.14       -0.40      2.42 o 
  12   1   1        0.15       -1.35      2.33 o 
  13   1   1      495.41      461.08      8.30 o 
  14   1   1       20.93       24.34      3.04 o 
  15   1   1      163.24      154.10      7.40 o 
  16   1   1      121.53      124.63      5.28 o 
  17   1   1        6.29        4.32      2.94 o 
  18   1   1       30.40       29.87      8.47 o 
  19   1   1        0.13       -2.73      3.89 o 
 -20   2   1       29.75       38.88      5.74 o 
 -19   2   1      180.42      156.47      8.18 o 
 -18   2   1       44.52       47.41      5.51 o 
 -17   2   1       31.63       34.46      4.88 o 
 -16   2   1      167.40      175.77      7.73 o 
 -15   2   1      390.72      381.99      8.61 o 
 -14   2   1      121.78      116.55      5.26 o 
 -13   2   1        0.21       -2.31      2.31 o 
 -12   2   1       22.53       31.69      3.70 o 
 -11   2   1       37.46       45.37      4.17 o 
 -10   2   1        2.72        3.25      1.56 o 
  -9   2   1      454.91      421.36      5.89 o 
  -8   2   1       70.93       85.58      3.01 o 
  -7   2   1      107.22       97.09      3.07 o 
  -6   2   1      600.96      568.00      6.27 o 
  -5   2   1       44.36       53.53      1.84 o 
  -4   2   1       74.34       66.11      1.69 o 
  -3   2   1       58.13       53.39      1.39 o 
  -2   2   1     2521.78     2492.70     18.33 o 
  -1   2   1       76.60       96.22      1.49 o 
   0   2   1     4325.66     4345.13     33.42 o 
   1   2   1     1156.32     1163.70      9.25 o 
   2   2   1     2141.02     2116.95     18.64 o 
   3   2   1       35.16       31.53      1.59 o 
   4   2   1      208.55      187.48      3.71 o 
   5   2   1      160.04      137.88      4.06 o 
   6   2   1     2717.87     2762.05     30.63 o 
   7   2   1     1721.23     1756.43     32.20 o 
   8   2   1      119.23      111.54      4.22 o 
   9   2   1        3.18        5.55      1.88 o 
  10   2   1       20.02       19.01      2.53 o 
  11   2   1        4.21        4.93      2.25 o 
  12   2   1      415.62      392.78      8.35 o 
  13   2   1       15.65       12.41      2.80 o 
  14   2   1      210.66      214.33      6.12 o 
  15   2   1       33.59       33.84      3.65 o 
  16   2   1        4.07        4.44      2.60 o 
  17   2   1      144.44      151.72      6.55 o 
  18   2   1       23.01       33.46      5.13 o 
  19   2   1       22.22       26.42      7.77 o 
 -20   3   1       23.56       17.70      5.68 o 
 -19   3   1       18.04       14.70      4.75 o 
 -18   3   1       14.32       12.70      4.89 o 
 -17   3   1      436.19      454.55     12.11 o 
 -16   3   1      331.18      303.95      9.85 o 
 -15   3   1       20.64       28.68      3.64 o 
 -14   3   1        1.53        3.08      2.80 o 
 -13   3   1       31.29       36.17      3.56 o 
 -12   3   1       75.79       91.11      5.54 o 
 -11   3   1      462.59      443.44      8.24 o 
 -10   3   1      159.46      168.97      4.91 o 
  -9   3   1      995.85     1049.01     11.71 o 
  -8   3   1       38.28       46.46      2.92 o 
  -7   3   1       82.04       84.35      3.21 o 
  -6   3   1      669.80      628.05      7.07 o 
  -5   3   1      769.57      758.56      7.32 o 
  -4   3   1       65.08       52.59      2.00 o 
  -3   3   1     1813.73     1729.66     12.87 o 
  -2   3   1      638.84      628.70      6.32 o 
  -1   3   1      492.17      523.69      5.54 o 
   0   3   1       51.10       19.51      1.49 o 
   1   3   1       91.43       84.42      1.93 o 
   2   3   1       11.26       13.88      1.36 o 
   3   3   1       76.11       72.11      2.93 o 
   4   3   1       67.21       97.05      3.27 o 
   5   3   1       74.10      111.22      8.78 o 
   6   3   1     1496.96     1510.44     21.72 o 
   7   3   1      126.48      118.90      4.59 o 
   8   3   1       25.25       32.65      2.59 o 
   9   3   1       18.24       16.67      2.34 o 
  10   3   1       45.52       39.35      3.18 o 
  11   3   1       24.53       21.37      2.94 o 
  12   3   1     1585.59     1533.32     35.82 o 
  13   3   1       23.55       31.85      4.14 o 
  14   3   1      209.61      213.27      7.53 o 
  15   3   1      427.35      408.81      9.51 o 
  16   3   1        1.77       -0.48      3.19 o 
  17   3   1        0.10        0.89      3.07 o 
  18   3   1        0.42        3.22      4.01 o 
  19   3   1        2.95       -1.23      7.77 o 
 -20   4   1        1.36       -0.55      7.12 o 
 -19   4   1       13.16       11.54      4.67 o 
 -18   4   1       53.65       59.59      6.02 o 
 -17   4   1      108.08       99.92      6.87 o 
 -16   4   1      264.94      269.24      9.25 o 
 -15   4   1      300.05      296.17      7.86 o 
 -14   4   1       53.10       56.25      4.29 o 
 -13   4   1       52.45       48.38      4.05 o 
 -12   4   1       34.25       42.71      3.70 o 
 -11   4   1        1.02        1.42      2.91 o 
 -10   4   1      247.05      256.09      6.11 o 
  -9   4   1     1170.70     1247.74     17.18 o 
  -8   4   1       53.57       68.72      3.54 o 
  -7   4   1      327.93      320.74      4.99 o 
  -6   4   1      531.11      585.35      7.60 o 
  -5   4   1     1487.31     1361.17     12.61 o 
  -4   4   1       37.50       28.74      1.82 o 
  -3   4   1      453.55      427.11      4.47 o 
  -2   4   1      261.95      269.77      3.96 o 
  -1   4   1       83.74      100.38      2.50 o 
   0   4   1     5032.02     5171.80     40.18 o 
   1   4   1     1447.25     1470.30     19.40 o 
   2   4   1       99.13       72.82      2.34 o 
   3   4   1       45.25       55.75      3.56 o 
   4   4   1     1042.56     1108.95     12.87 o 
   5   4   1      873.60      930.79     17.21 o 
   6   4   1      244.31      244.88      7.32 o 
   7   4   1      160.51      207.40      5.78 o 
   8   4   1      365.47      348.16      7.62 o 
   9   4   1      182.96      183.31      5.98 o 
  10   4   1        1.67        0.11      2.46 o 
  11   4   1      163.29      171.12      6.46 o 
  12   4   1      320.68      288.63      8.36 o 
  13   4   1      489.77      460.31     11.01 o 
  14   4   1       41.55       45.28      4.29 o 
  15   4   1       28.96       37.61      5.94 o 
  16   4   1        0.12        4.86      3.18 o 
  17   4   1       11.01        3.04      3.35 o 
  18   4   1        6.04       -3.69      3.69 o 
  19   4   1       12.75       14.11      5.47 o 
 -19   5   1        4.72        1.61      4.48 o 
 -18   5   1       46.97       39.24      5.57 o 
 -17   5   1       22.78       19.51      4.59 o 
 -16   5   1        9.17        8.46      4.09 o 
 -15   5   1      147.58      136.02      5.99 o 
 -14   5   1        4.43        3.72      3.88 o 
 -13   5   1       45.83       43.27      3.97 o 
 -12   5   1       16.76       13.95      2.97 o 
 -11   5   1       60.54       67.86      4.89 o 
 -10   5   1       10.39       10.16      2.61 o 
  -9   5   1      873.57      881.35     12.03 o 
  -8   5   1      143.83      143.03      4.50 o 
  -7   5   1       17.21       15.32      3.25 o 
  -6   5   1      135.18      103.20      3.51 o 
  -5   5   1      486.95      487.26      6.74 o 
  -4   5   1     1660.95     1805.21     16.13 o 
  -3   5   1      653.05      736.77      8.92 o 
  -2   5   1      541.08      610.68      8.36 o 
  -1   5   1      811.20      858.48     10.42 o 
   0   5   1        9.83       15.99      1.45 o 
   1   5   1       54.42       67.51      2.70 o 
   2   5   1     1136.43     1029.44     10.03 o 
   3   5   1      797.53      862.72     10.78 o 
   4   5   1      257.11      288.93      5.67 o 
   5   5   1       36.27       57.68      3.65 o 
   6   5   1      715.15      727.48     36.34 o 
   7   5   1        0.84        1.86      1.49 o 
   8   5   1       94.62      109.21      4.76 o 
   9   5   1      103.74      103.61      5.42 o 
  10   5   1       59.78       58.52      4.59 o 
  11   5   1        9.56       16.65      3.53 o 
  12   5   1        9.05        0.10      3.31 o 
  13   5   1        0.87        1.07      3.45 o 
  14   5   1      116.19      113.83      6.95 o 
  15   5   1      117.52      123.65      7.42 o 
  16   5   1        0.46        1.34      3.83 o 
  17   5   1        0.42       -1.22      3.71 o 
  18   5   1        0.08        1.52      4.24 o 
 -19   6   1       46.81       45.06      9.48 o 
 -18   6   1       16.49       21.57      4.87 o 
 -17   6   1        0.03        1.06      3.89 o 
 -16   6   1       44.83       52.06      5.49 o 
 -15   6   1      372.75      358.41      8.86 o 
 -14   6   1      116.21      113.21      6.40 o 
 -13   6   1      184.16      183.28      7.27 o 
 -12   6   1        8.17        4.96      2.95 o 
 -11   6   1       52.50       54.45      6.84 o 
 -10   6   1        7.26        4.52      1.49 o 
  -9   6   1      173.42      178.66      4.84 o 
  -8   6   1      124.67      132.50      4.55 o 
  -7   6   1       25.16       28.53      2.32 o 
  -6   6   1        1.76       -1.15      1.50 o 
  -5   6   1      144.91      194.97      4.21 o 
  -4   6   1      155.25      139.38      4.83 o 
  -3   6   1      635.49      599.39      8.06 o 
  -2   6   1     2692.51     2831.79     26.01 o 
  -1   6   1       48.01       29.62      2.34 o 
   0   6   1     2154.69     2399.84     20.48 o 
   1   6   1       14.52        6.43      1.64 o 
   2   6   1      224.43      233.18      4.35 o 
   3   6   1      106.25      159.20      4.50 o 
   4   6   1       43.02       37.23      3.42 o 
   5   6   1      297.50      313.72      6.20 o 
   6   6   1      463.78      516.48      9.58 o 
   7   6   1       29.60       18.07      3.47 o 
   8   6   1        1.81        2.92      2.13 o 
   9   6   1       75.21       63.64      4.83 o 
  10   6   1      444.41      442.72     11.97 o 
  11   6   1      986.42      906.05     15.48 o 
  12   6   1        1.32        5.35      3.43 o 
  13   6   1        2.27        0.98      4.54 o 
  14   6   1       76.29       73.31      6.91 o 
  15   6   1       44.89       53.29      6.78 o 
  16   6   1        0.00        0.93      3.32 o 
  17   6   1       16.72       16.94      6.11 o 
  18   6   1       14.04       30.19      5.36 o 
 -18   7   1        3.95        0.17      4.77 o 
 -17   7   1        3.54       13.12      5.03 o 
 -16   7   1       13.85        5.13      7.49 o 
 -15   7   1      324.45      332.75      8.06 o 
 -14   7   1      603.74      632.51     10.76 o 
 -13   7   1      247.90      235.70      6.47 o 
 -12   7   1       17.44       16.49      3.07 o 
 -11   7   1       45.13       39.38      3.48 o 
 -10   7   1       81.17       92.48      5.64 o 
  -9   7   1        3.53        8.15      2.45 o 
  -8   7   1       28.81       19.42      2.50 o 
  -7   7   1        4.98        5.69      1.86 o 
  -6   7   1        0.83        1.91      1.36 o 
  -5   7   1       39.42       21.10      2.02 o 
  -4   7   1        3.93       10.33      2.10 o 
  -3   7   1      536.61      615.90      9.39 o 
  -2   7   1        2.24        3.94      1.77 o 
  -1   7   1      248.29      220.08      5.99 o 
   0   7   1     1789.87     1828.71     16.46 o 
   1   7   1      250.57      261.89      4.52 o 
   2   7   1      528.51      562.49      7.07 o 
   3   7   1      116.98      107.39      3.71 o 
   4   7   1       76.78       64.09      3.55 o 
   5   7   1      398.34      474.57      9.20 o 
   6   7   1      612.42      598.70     10.86 o 
   7   7   1      107.07      107.98      5.49 o 
   8   7   1      139.92      129.11      8.03 o 
   9   7   1      125.60      127.16      7.22 o 
  10   7   1      379.52      373.80     15.99 o 
  11   7   1      305.88      300.35      8.97 o 
  12   7   1      244.33      257.06     10.96 o 
  13   7   1        2.88        4.40      3.57 o 
  14   7   1        2.06        9.64      4.11 o 
  15   7   1       24.38       28.99      4.73 o 
  16   7   1        1.48        5.66      3.97 o 
  17   7   1       20.50       15.30      4.63 o 
 -18   8   1        0.07        4.29      5.03 o 
 -17   8   1        6.21        2.37      5.03 o 
 -16   8   1        1.32       -4.52      4.52 o 
 -15   8   1      153.72      172.30      9.43 o 
 -14   8   1        1.77       -0.62      3.51 o 
 -13   8   1      136.20      127.41      7.09 o 
 -12   8   1      198.16      178.35      5.87 o 
 -11   8   1      238.81      240.42      6.37 o 
 -10   8   1        6.25       10.20      2.68 o 
  -9   8   1      264.70      252.52      6.03 o 
  -8   8   1       60.63       67.33      3.97 o 
  -7   8   1        1.82        1.61      1.93 o 
  -6   8   1     1676.61     1618.58     15.42 o 
  -5   8   1        0.36        3.49      2.22 o 
  -4   8   1       44.86       54.34      3.36 o 
  -3   8   1        0.15       -0.46      2.19 o 
  -2   8   1       53.05       55.48      4.40 o 
  -1   8   1       12.43       11.39      1.94 o 
   0   8   1      330.54      349.94      5.22 o 
   1   8   1       72.41       70.34      2.90 o 
   2   8   1      211.49      220.54      4.25 o 
   3   8   1        0.97       -1.30      1.65 o 
   4   8   1      111.24       93.33      3.87 o 
   5   8   1        8.44        6.09      2.71 o 
   6   8   1       16.43       15.80      3.38 o 
   7   8   1      340.21      268.44      9.35 o 
   8   8   1      246.59      248.07      7.93 o 
   9   8   1      104.67      119.51     11.49 o 
  10   8   1      298.86      278.31     10.36 o 
  11   8   1      251.79      210.94     14.76 o 
  12   8   1       86.17       89.21      6.32 o 
  13   8   1       46.99       45.38      5.02 o 
  14   8   1       11.31       12.06      3.01 o 
  15   8   1       39.55       54.71      6.46 o 
  16   8   1        1.58        7.20      6.29 o 
  17   8   1        7.23        9.13     11.00 o 
 -17   9   1        1.67        2.12      7.63 o 
 -16   9   1        8.13       20.74      7.46 o 
 -15   9   1      161.95      128.01      8.82 o 
 -14   9   1        0.36        1.34      4.02 o 
 -13   9   1        4.94        2.06      3.43 o 
 -12   9   1       15.44       11.22      4.26 o 
 -11   9   1        0.92        3.66      3.31 o 
 -10   9   1       94.06       88.74      5.53 o 
  -9   9   1      112.83      116.14      5.70 o 
  -8   9   1       14.67       23.31      3.76 o 
  -7   9   1      613.37      563.80     16.38 o 
  -6   9   1       11.57       11.72      3.79 o 
  -5   9   1      526.18      486.41     12.63 o 
  -4   9   1     1531.77     1509.00     17.28 o 
  -3   9   1      703.84      675.25     10.86 o 
  -2   9   1       87.75       87.35      4.49 o 
  -1   9   1        0.73       -2.43      2.43 o 
   0   9   1      946.46      952.54     14.68 o 
   1   9   1       82.38      105.32      3.52 o 
   2   9   1     1120.97     1081.30     11.54 o 
   3   9   1       49.00       51.51      3.07 o 
   4   9   1       14.42       24.91      2.78 o 
   5   9   1       13.63       21.23      3.36 o 
   6   9   1       49.72       45.83      4.04 o 
   7   9   1        1.11       -2.99      4.78 o 
   8   9   1      362.33      318.56      8.21 o 
   9   9   1      133.27      123.90     10.57 o 
  10   9   1       84.34       51.55      6.70 o 
  11   9   1        6.37        1.58      3.06 o 
  12   9   1       31.38       35.54      5.68 o 
  13   9   1        4.32       -0.80      5.47 o 
  14   9   1        7.61       10.15      5.82 o 
  15   9   1       33.38       55.02      5.97 o 
  16   9   1        2.38       15.37      4.59 o 
 -16  10   1        4.90        2.67      5.00 o 
 -15  10   1        1.59       -5.48      5.48 o 
 -14  10   1       53.64       55.94      5.23 o 
 -13  10   1       21.26       29.83      4.37 o 
 -12  10   1       74.15       74.40      5.67 o 
 -11  10   1        1.89       -2.46      3.27 o 
 -10  10   1       28.53       26.15      4.04 o 
  -9  10   1       37.99       41.99      4.56 o 
  -8  10   1       25.56       29.88      4.06 o 
  -7  10   1      103.58      104.01      5.75 o 
  -6  10   1      585.53      548.73     10.55 o 
  -5  10   1      204.79      222.01      6.50 o 
  -4  10   1     1106.36     1059.71     14.89 o 
  -3  10   1      103.49      115.74      5.40 o 
  -2  10   1       42.38       48.03      4.40 o 
  -1  10   1      987.20      959.56     13.77 o 
   0  10   1        0.05       -1.22      1.80 o 
   1  10   1     1826.42     1714.02     18.24 o 
   2  10   1      143.19      132.80      5.26 o 
   3  10   1      326.22      320.99      6.90 o 
   4  10   1      966.04      908.90     13.74 o 
   5  10   1       31.25       21.29      3.56 o 
   6  10   1       45.43       52.75      4.34 o 
   7  10   1        3.81        1.75      3.18 o 
   8  10   1       14.65       13.10      3.55 o 
   9  10   1       49.65       38.15      4.26 o 
  10  10   1       88.15       77.51      5.50 o 
  11  10   1       46.80       39.71      5.08 o 
  12  10   1       22.70       23.97      4.91 o 
  13  10   1        0.71        2.70      4.28 o 
  14  10   1       12.00       20.03      5.22 o 
  15  10   1        2.47        7.13      4.52 o 
 -15  11   1        1.29        3.85      5.33 o 
 -14  11   1        1.54       -0.95      3.78 o 
 -13  11   1        5.15        6.73      3.79 o 
 -12  11   1        7.42        5.63      4.07 o 
 -11  11   1        1.15        1.36      3.60 o 
 -10  11   1      101.07       89.65      5.88 o 
  -9  11   1       42.78       43.39      4.60 o 
  -8  11   1      723.59      711.10     13.03 o 
  -7  11   1      192.30      193.35      7.18 o 
  -6  11   1      452.43      419.02      9.70 o 
  -5  11   1      347.09      339.73      7.97 o 
  -4  11   1        6.03        0.91      2.82 o 
  -3  11   1      283.13      289.68      7.68 o 
  -2  11   1       50.45       40.19      3.91 o 
  -1  11   1        0.48       -2.82      2.82 o 
   0  11   1      290.01      319.66      7.64 o 
   1  11   1      310.32      300.13      7.32 o 
   2  11   1       48.43       41.66      4.71 o 
   3  11   1       11.44        5.62      3.39 o 
   4  11   1      191.29      188.62      6.58 o 
   5  11   1      567.33      554.05     10.82 o 
   6  11   1        0.31       -3.08      3.08 o 
   7  11   1       82.20       65.91      5.06 o 
   8  11   1       92.67       98.62      5.85 o 
   9  11   1       12.36        5.10      3.79 o 
  10  11   1        3.52        3.96      3.56 o 
  11  11   1        7.17        1.66      4.04 o 
  12  11   1       18.59       22.14      5.13 o 
  13  11   1        4.05        8.85      4.59 o 
  14  11   1        0.03       -4.08      4.08 o 
 -14  12   1        1.54       -4.52      4.52 o 
 -13  12   1        5.16        7.34      5.65 o 
 -12  12   1        3.29       -0.67      3.88 o 
 -11  12   1        3.36        2.28      3.72 o 
 -10  12   1        3.90       -2.44      3.62 o 
  -9  12   1      109.84      109.80      6.27 o 
  -8  12   1       48.12       58.79      5.14 o 
  -7  12   1        0.58        4.68      3.49 o 
  -6  12   1        1.40        0.91      3.38 o 
  -5  12   1       61.53       84.01      5.06 o 
  -4  12   1       76.22       82.10      5.20 o 
  -3  12   1        7.19        8.07      3.36 o 
  -2  12   1      207.33      194.99     10.83 o 
  -1  12   1       70.39       63.45      5.56 o 
   0  12   1      241.22      225.71      8.30 o 
   1  12   1        1.98        3.99      3.71 o 
   2  12   1      118.41      130.08      6.95 o 
   3  12   1      258.32      234.44     12.63 o 
   4  12   1      177.19      171.82      7.76 o 
   5  12   1       92.61       92.62      9.70 o 
   6  12   1        4.04        7.44      4.04 o 
   7  12   1      137.15      125.28      7.95 o 
   8  12   1      113.15      130.04      7.62 o 
   9  12   1        5.55        8.22      4.29 o 
  10  12   1       11.95       24.53      4.92 o 
  11  12   1        7.33       13.00      4.65 o 
  12  12   1        9.37        2.15      4.58 o 
  13  12   1        4.87       12.25      5.02 o 
 -12  13   1       73.17       98.56      7.62 o 
 -11  13   1       26.76       29.12      5.67 o 
 -10  13   1        0.43       -3.48      4.29 o 
  -9  13   1        8.64        7.42      4.57 o 
  -8  13   1        2.22       -3.92      3.92 o 
  -7  13   1       33.04       23.07      5.39 o 
  -6  13   1       11.58       11.04      4.35 o 
  -5  13   1       33.17       34.00      5.08 o 
  -4  13   1        0.02        0.36      3.48 o 
  -3  13   1       60.90       48.47      5.35 o 
  -2  13   1       78.21       80.65      6.60 o 
  -1  13   1      143.73      150.83      7.62 o 
   0  13   1       73.80       73.00      5.98 o 
   1  13   1       18.90       10.53      4.18 o 
   2  13   1       15.96       16.58      5.91 o 
   3  13   1       40.16       36.51      4.53 o 
   4  13   1       40.13       41.43      5.43 o 
   5  13   1       81.06       76.42      6.36 o 
   6  13   1        1.41       -4.31      4.65 o 
   7  13   1        4.24       -0.20      4.89 o 
   8  13   1        2.01       -0.12      4.77 o 
   9  13   1       38.80       57.63      7.57 o 
  10  13   1        2.03        2.69      5.15 o 
  11  13   1       16.32       19.64      5.96 o 
 -10  14   1       32.57       48.45      6.31 o 
  -9  14   1        1.22        2.31      4.52 o 
  -8  14   1       79.68       81.49      7.11 o 
  -7  14   1        2.58       -3.73      4.38 o 
  -6  14   1       26.58       31.14      5.41 o 
  -5  14   1       62.91       62.45      6.18 o 
  -4  14   1        2.27       -2.00      3.73 o 
  -3  14   1       92.02       93.19      6.95 o 
  -2  14   1       99.81       94.49      6.95 o 
  -1  14   1        5.92        9.65      4.40 o 
   0  14   1        9.67        8.45      4.52 o 
   1  14   1       44.26       47.41      5.77 o 
   2  14   1       40.54       40.23      6.32 o 
   3  14   1        7.15       12.78      5.47 o 
   4  14   1       12.41       13.59      5.57 o 
   5  14   1       30.56       48.65      7.22 o 
   6  14   1       45.64       52.68     10.99 o 
   7  14   1       71.58       85.22      8.61 o 
   8  14   1       42.89       38.00      7.10 o 
   9  14   1       27.03       31.85      6.97 o 
  -8  15   1        2.99       -0.81      4.83 o 
  -7  15   1       30.18       43.49      6.25 o 
  -6  15   1       10.54       10.93      5.11 o 
  -5  15   1        6.47        2.46      4.83 o 
  -4  15   1      145.00      187.47      8.32 o 
  -3  15   1        0.22        2.37      4.30 o 
  -2  15   1        0.52       -4.18      4.18 o 
  -1  15   1       29.47       25.23      5.26 o 
   0  15   1       13.41        0.22      6.33 o 
   1  15   1      115.42      110.55      9.20 o 
   2  15   1       61.60       84.01      8.60 o 
   3  15   1        5.44        5.62      5.53 o 
   4  15   1       19.04       20.25      7.34 o 
   5  15   1        2.79       -3.23      5.59 o 
   6  15   1       45.06       58.18      7.99 o 
   7  15   1       10.91       15.03      6.50 o 
  -4  16   1       86.45      122.83     10.36 o 
  -3  16   1        1.04        3.00      4.96 o 
  -2  16   1        1.35        0.82      5.77 o 
  -1  16   1       29.96       28.20      6.83 o 
   0  16   1      101.03      128.19     10.36 o 
   1  16   1        3.26        0.77      5.82 o 
   2  16   1       23.42       28.18      7.20 o 
   3  16   1       51.83       72.63     14.53 o 
 -20   0   2       86.98       82.37     10.00 o 
 -19   0   2        0.37        9.16      5.81 o 
 -18   0   2      240.55      262.59     13.61 o 
 -17   0   2       21.96       10.49      5.77 o 
 -16   0   2       39.80       35.20      6.97 o 
 -15   0   2      132.61      117.11      9.30 o 
 -14   0   2      102.52      109.57      8.77 o 
 -13   0   2     1802.63     1820.96     35.49 o 
 -12   0   2      331.42      265.43      5.80 o 
 -11   0   2       49.35       26.16      2.25 o 
 -10   0   2      539.74      557.70      9.17 o 
  -9   0   2       15.57       28.63      2.82 o 
  -8   0   2       56.16       81.48      3.60 o 
  -7   0   2      298.26      391.17     11.33 o 
  -6   0   2      744.18      985.13     15.37 o 
  -5   0   2     8654.29     9635.52    112.51 o 
  -4   0   2     9795.28    10731.54    124.51 o 
  -3   0   2    26135.19    28538.28    256.08 o 
  -2   0   2      857.79      889.81      9.44 o 
  -1   0   2      341.16      593.32      7.82 o 
   0   0   2      983.69      960.99     10.22 o 
   1   0   2      286.42      371.69      5.71 o 
   2   0   2     1438.71     1418.86     19.22 o 
   3   0   2      609.86      696.52     13.69 o 
   4   0   2      634.91      592.86     20.58 o 
   5   0   2     1209.18     1241.20     54.77 o 
   6   0   2     2329.74     2617.11     41.48 o 
   7   0   2      671.74      624.38     23.60 o 
   8   0   2      577.11      586.82     13.67 o 
   9   0   2      277.24      309.34      9.81 o 
  10   0   2      485.30      484.22     13.25 o 
  11   0   2      211.85      185.23     15.13 o 
  12   0   2       20.40       19.18      4.71 o 
  13   0   2      359.49      348.44     12.41 o 
  14   0   2      125.56      121.36      8.20 o 
  15   0   2       16.72       14.87      4.38 o 
  16   0   2       58.00       51.20      5.88 o 
  17   0   2       24.53       27.60      5.31 o 
  18   0   2       49.34       61.31     10.89 o 
 -20   1   2        5.20       -0.66      5.42 o 
 -19   1   2      131.47      160.91      8.22 o 
 -18   1   2       22.00       22.99      4.65 o 
 -17   1   2       51.14       71.15      7.06 o 
 -16   1   2        2.12        1.28      3.51 o 
 -15   1   2      280.35      266.11      8.84 o 
 -14   1   2        3.91        5.27      2.49 o 
 -13   1   2      607.45      600.42      9.74 o 
 -12   1   2       29.12       27.22      2.12 o 
 -11   1   2      176.34      173.56      3.52 o 
 -10   1   2      298.96      314.67      5.37 o 
  -9   1   2      210.06      175.44      3.20 o 
  -8   1   2      577.30      595.83      6.44 o 
  -7   1   2      107.44      147.87      3.14 o 
  -6   1   2       35.18       32.27      2.58 o 
  -5   1   2      738.08      847.86      7.53 o 
  -4   1   2    54683.03    58925.77    406.07 o 
  -3   1   2    43748.10    47211.72    314.86 o 
  -2   1   2       19.88       19.60      1.01 o 
  -1   1   2      199.54      178.82      2.17 o 
   0   1   2     6439.32     6595.68     40.17 o 
   1   1   2    14625.36    14351.02     90.69 o 
   2   1   2     2774.83     2698.01     23.62 o 
   3   1   2       40.69       36.60      1.87 o 
   4   1   2      603.84      552.56      8.11 o 
   5   1   2      349.25      348.97      7.91 o 
   6   1   2     1815.52     1937.61     22.75 o 
   7   1   2        8.66       30.89      2.76 o 
   8   1   2       94.75       83.39      3.76 o 
   9   1   2      175.82      156.15      5.14 o 
  10   1   2       84.39       85.09      7.36 o 
  11   1   2      270.51      237.69      9.31 o 
  12   1   2      203.95      203.86      6.65 o 
  13   1   2       88.87       74.45      4.99 o 
  14   1   2      193.94      177.36      6.78 o 
  15   1   2      122.18      101.83      5.37 o 
  16   1   2        1.40        0.89      2.82 o 
  17   1   2        5.93        7.49      3.00 o 
  18   1   2       11.20       13.18      5.33 o 
 -20   2   2       60.93       77.28      6.72 o 
 -19   2   2      142.75      136.73      7.88 o 
 -18   2   2       96.23      102.37      7.13 o 
 -17   2   2       32.79       29.57      4.80 o 
 -16   2   2       17.85       18.77      4.16 o 
 -15   2   2        5.65        3.10      3.32 o 
 -14   2   2      229.68      228.14      6.29 o 
 -13   2   2      576.87      572.17      9.79 o 
 -12   2   2       45.29       41.47      2.59 o 
 -11   2   2       39.14       36.86      2.99 o 
 -10   2   2       61.83       63.46      2.57 o 
  -9   2   2      343.98      354.67      4.87 o 
  -8   2   2     1170.83     1179.99     10.31 o 
  -7   2   2      639.09      676.78      6.28 o 
  -6   2   2      977.05      963.37      9.21 o 
  -5   2   2        7.68        3.47      1.06 o 
  -4   2   2       39.98       39.07      2.34 o 
  -3   2   2      446.52      441.43      4.35 o 
  -2   2   2      193.58      226.87      2.94 o 
  -1   2   2     2737.74     2727.97     18.18 o 
   0   2   2     2661.54     2861.18     21.63 o 
   1   2   2     5891.72     6240.55     48.53 o 
   2   2   2     1281.75     1263.85     10.45 o 
   3   2   2      114.59      102.60      2.63 o 
   4   2   2       45.34       49.08      3.06 o 
   5   2   2     1150.12     1228.43     15.54 o 
   6   2   2      115.06      113.29      5.31 o 
   7   2   2        3.81        4.97      2.04 o 
   8   2   2      139.83      129.45      4.58 o 
   9   2   2        0.08       -0.80      2.00 o 
  10   2   2       29.38       35.64      4.11 o 
  11   2   2      185.34      158.42      5.87 o 
  12   2   2      185.17      167.38      6.26 o 
  13   2   2      269.18      256.82      7.07 o 
  14   2   2       44.09       43.24      4.44 o 
  15   2   2       49.86       64.73      4.69 o 
  16   2   2       46.57       49.97      5.86 o 
  17   2   2        4.68        8.11      3.12 o 
  18   2   2       16.86       13.15      4.51 o 
 -20   3   2       28.73       18.93      5.01 o 
 -19   3   2       70.79       84.11     12.49 o 
 -18   3   2      111.12      120.35      7.39 o 
 -17   3   2        0.28        1.18      3.59 o 
 -16   3   2       26.64       17.92      4.16 o 
 -15   3   2       14.09        7.97      3.83 o 
 -14   3   2       55.50       58.34      4.18 o 
 -13   3   2      231.01      241.33      6.34 o 
 -12   3   2       94.93      104.97      3.98 o 
 -11   3   2        0.26        0.34      1.56 o 
 -10   3   2       83.58       70.54      2.52 o 
  -9   3   2       92.41      121.57      2.78 o 
  -8   3   2      167.26      186.41      4.69 o 
  -7   3   2        2.84       -0.77      1.53 o 
  -6   3   2      182.46      230.78      3.72 o 
  -5   3   2       61.36       44.05      2.25 o 
  -4   3   2       14.50       24.56      1.31 o 
  -3   3   2       15.61       13.25      1.06 o 
  -2   3   2      465.58      495.30      4.97 o 
  -1   3   2      377.98      362.85      3.84 o 
   0   3   2       61.93       66.23      2.08 o 
   1   3   2      138.20      146.12      3.41 o 
   2   3   2      259.18      283.60      3.89 o 
   3   3   2        8.97       -1.45      1.45 o 
   4   3   2      748.31      720.13     10.39 o 
   5   3   2      183.72      212.13      5.35 o 
   6   3   2     1235.43     1330.74     17.06 o 
   7   3   2       21.40       23.42      2.53 o 
   8   3   2       33.04       27.90      4.44 o 
   9   3   2       55.65       55.12      3.93 o 
  10   3   2      157.88      151.30      6.99 o 
  11   3   2      105.75      101.68      4.88 o 
  12   3   2      292.62      277.86      7.86 o 
  13   3   2       28.82       26.03      3.81 o 
  14   3   2        5.42        5.66      3.00 o 
  15   3   2       26.54       22.68      4.22 o 
  16   3   2       16.10       18.09      3.64 o 
  17   3   2        6.84       13.10      3.77 o 
  18   3   2       76.45       91.92      8.04 o 
 -20   4   2       95.91       98.95     11.79 o 
 -19   4   2      587.52      628.92     18.69 o 
 -18   4   2        3.57        1.21      4.19 o 
 -17   4   2       73.86       63.97      7.34 o 
 -16   4   2       32.90       34.76      4.80 o 
 -15   4   2        9.36        3.10      3.67 o 
 -14   4   2       12.35        5.81      2.82 o 
 -13   4   2       30.24       27.12      2.93 o 
 -12   4   2        6.90        8.91      2.34 o 
 -11   4   2       13.81       11.73      2.17 o 
 -10   4   2       30.43       19.91      1.81 o 
  -9   4   2      657.17      683.11      7.45 o 
  -8   4   2       22.79       26.99      2.05 o 
  -7   4   2      138.43      161.80      3.62 o 
  -6   4   2       38.93       54.98      2.94 o 
  -5   4   2      120.81      124.91      3.55 o 
  -4   4   2        1.24        1.96      1.18 o 
  -3   4   2      109.56      118.46      2.95 o 
  -2   4   2       88.73       93.46      2.56 o 
  -1   4   2      180.42      206.73      2.97 o 
   0   4   2      547.72      592.00      6.14 o 
   1   4   2      385.76      504.05      6.20 o 
   2   4   2     3001.24     2964.92     26.17 o 
   3   4   2      136.50      175.97      5.65 o 
   4   4   2       90.15       86.61      6.40 o 
   5   4   2        1.05       -1.98      2.46 o 
   6   4   2       81.33      106.38      5.06 o 
   7   4   2       30.58       36.95      3.81 o 
   8   4   2        0.47       -2.46      2.46 o 
   9   4   2      107.10      101.90      6.13 o 
  10   4   2      523.00      515.84     10.83 o 
  11   4   2      175.88      149.73      6.42 o 
  12   4   2     1525.57     1404.90     20.89 o 
  13   4   2       28.07       23.92      4.18 o 
  14   4   2       16.84       10.54      3.78 o 
  15   4   2      262.33      255.43      8.68 o 
  16   4   2      158.78      156.29     10.00 o 
  17   4   2       11.48       24.85      4.66 o 
  18   4   2        1.58        5.94      4.33 o 
 -19   5   2       69.25       79.19      6.78 o 
 -18   5   2      125.27       89.84      6.78 o 
 -17   5   2       38.62       37.10      5.11 o 
 -16   5   2       37.43       43.21      4.92 o 
 -15   5   2        6.29        3.30      3.61 o 
 -14   5   2       56.18       60.36      3.95 o 
 -13   5   2      125.29      112.50      5.09 o 
 -12   5   2       18.05        9.57      2.58 o 
 -11   5   2      109.00      117.43      4.43 o 
 -10   5   2      966.98     1017.68     12.81 o 
  -9   5   2      437.71      427.07      6.89 o 
  -8   5   2     1062.90     1087.02     12.24 o 
  -7   5   2      471.41      476.50      6.82 o 
  -6   5   2       28.43       30.74      2.47 o 
  -5   5   2       23.85       23.55      1.92 o 
  -4   5   2      285.19      265.44      4.26 o 
  -3   5   2        1.62        1.18      1.99 o 
  -2   5   2       92.71       97.42      3.62 o 
  -1   5   2       49.79       61.45      3.29 o 
   0   5   2     3472.54     3828.83     36.99 o 
   1   5   2     1236.81     1239.84     13.80 o 
   2   5   2     3139.05     3470.38     33.84 o 
   3   5   2     1269.03     1166.56     17.52 o 
   4   5   2       17.21       14.44      2.93 o 
   5   5   2       59.81       55.20      6.10 o 
   6   5   2      131.05      125.59      5.34 o 
   7   5   2      584.65      504.41      9.46 o 
   8   5   2      996.07      970.73     14.98 o 
   9   5   2        7.48        7.62      2.99 o 
  10   5   2      250.40      227.50     13.25 o 
  11   5   2      765.57      699.14     31.68 o 
  12   5   2        8.48       10.24      3.49 o 
  13   5   2        2.66        4.98      3.76 o 
  14   5   2       65.60       78.94      5.60 o 
  15   5   2        8.52        6.06      3.50 o 
  16   5   2       28.51       41.72      4.66 o 
  17   5   2        6.94       23.02      4.14 o 
  18   5   2        4.05       10.29      9.68 o 
 -19   6   2       38.59       55.21      7.37 o 
 -18   6   2        0.02       -6.20      6.20 o 
 -17   6   2      304.51      275.05     22.89 o 
 -16   6   2      211.47      205.57     14.31 o 
 -15   6   2      187.28      164.48     12.58 o 
 -14   6   2       69.99       77.55      5.16 o 
 -13   6   2       14.25       22.31      3.02 o 
 -12   6   2      162.52      156.35      6.09 o 
 -11   6   2       12.29       10.36      2.59 o 
 -10   6   2       10.63       11.04      2.45 o 
  -9   6   2      913.42      893.05     11.19 o 
  -8   6   2      388.07      432.14      7.55 o 
  -7   6   2        9.72       14.10      1.88 o 
  -6   6   2      107.87      118.34      3.83 o 
  -5   6   2      269.60      263.56      5.44 o 
  -4   6   2        2.85        5.13      2.08 o 
  -3   6   2      127.78      165.61      4.63 o 
  -2   6   2       14.93       24.47      2.50 o 
  -1   6   2      107.50      161.49      4.64 o 
   0   6   2       80.16       92.55      4.24 o 
   1   6   2      790.48      877.73     10.83 o 
   2   6   2      957.25      977.03     11.91 o 
   3   6   2        0.38       -0.79      1.96 o 
   4   6   2       35.10       40.79      4.11 o 
   5   6   2       38.26       36.62      3.36 o 
   6   6   2      290.59      247.72      6.64 o 
   7   6   2       20.56       18.88      3.03 o 
   8   6   2      228.58      215.56      6.95 o 
   9   6   2     1097.44     1045.66     16.47 o 
  10   6   2      907.41      878.32     15.11 o 
  11   6   2      135.65      134.76      6.18 o 
  12   6   2        1.69        2.66      3.49 o 
  13   6   2       36.09       44.10      4.83 o 
  14   6   2       41.20       40.10      7.82 o 
  15   6   2        8.72        4.23      3.77 o 
  16   6   2        0.02       -0.20      3.44 o 
  17   6   2       22.16       24.52      7.35 o 
 -18   7   2       16.34        9.03      5.06 o 
 -17   7   2      240.58      254.88     12.11 o 
 -16   7   2       13.60       16.08      5.22 o 
 -15   7   2       78.33       65.65      6.94 o 
 -14   7   2        2.06       -1.27      2.73 o 
 -13   7   2      220.03      221.14      6.20 o 
 -12   7   2      145.39      156.47      5.42 o 
 -11   7   2       86.49       82.11      4.25 o 
 -10   7   2       13.99       10.03      2.49 o 
  -9   7   2        3.88        5.89      1.78 o 
  -8   7   2       59.60       70.78      3.92 o 
  -7   7   2      346.26      367.84      7.17 o 
  -6   7   2        0.84       -1.80      2.08 o 
  -5   7   2      139.62      174.09      4.80 o 
  -4   7   2       14.73       15.72      2.40 o 
  -3   7   2        3.09        7.36      2.22 o 
  -2   7   2      603.32      633.00      9.56 o 
  -1   7   2      339.14      324.57      6.50 o 
   0   7   2      110.61      124.55      3.54 o 
   1   7   2      217.54      257.87      5.20 o 
   2   7   2        0.97        2.33      1.76 o 
   3   7   2       79.68       94.58      5.68 o 
   4   7   2      192.80      182.01      5.80 o 
   5   7   2      555.43      522.23      9.82 o 
   6   7   2      142.56      152.66      6.55 o 
   7   7   2       67.71       75.20      5.85 o 
   8   7   2      812.19      793.70     13.78 o 
   9   7   2      376.09      341.80      9.05 o 
  10   7   2      163.97      141.31      6.65 o 
  11   7   2        4.99        1.69      3.31 o 
  12   7   2       36.81       35.71      4.54 o 
  13   7   2        0.10       -0.61      4.16 o 
  14   7   2        6.37       -3.25      3.92 o 
  15   7   2        0.03       -6.57      6.57 o 
  16   7   2       44.05       54.37      5.19 o 
  17   7   2       16.01       31.89      7.70 o 
 -18   8   2       34.20       54.57      7.32 o 
 -17   8   2       36.20       44.07      6.59 o 
 -16   8   2       14.71       13.08      5.35 o 
 -15   8   2       29.06       29.00      5.75 o 
 -14   8   2      118.28      116.48      7.42 o 
 -13   8   2      479.08      474.21     10.20 o 
 -12   8   2       35.90       39.09      4.22 o 
 -11   8   2      106.03       91.68      6.09 o 
 -10   8   2       48.94       50.11      3.54 o 
  -9   8   2      100.26       96.43      4.24 o 
  -8   8   2      345.48      346.32      6.41 o 
  -7   8   2      176.22      167.62      5.91 o 
  -6   8   2       59.78       48.40      3.87 o 
  -5   8   2       15.92       16.33      2.70 o 
  -4   8   2      101.04       98.49      4.95 o 
  -3   8   2       19.17       17.90      2.70 o 
  -2   8   2       95.94       99.02      6.20 o 
  -1   8   2        1.73       -1.96      1.96 o 
   0   8   2      110.26      103.55      3.37 o 
   1   8   2      171.78      188.11      6.34 o 
   2   8   2      639.37      592.89      8.42 o 
   3   8   2       22.87       27.36      3.12 o 
   4   8   2      279.45      282.65      7.24 o 
   5   8   2      133.99      148.78      6.07 o 
   6   8   2     1253.29     1159.36     17.34 o 
   7   8   2       44.30       43.68      4.36 o 
   8   8   2       88.20       81.80      5.54 o 
   9   8   2       58.10       49.49      4.89 o 
  10   8   2      278.97      275.91      8.61 o 
  11   8   2        1.79        5.04      3.66 o 
  12   8   2       30.36       30.86      4.54 o 
  13   8   2       58.00       49.73      6.62 o 
  14   8   2        0.01       -3.56      4.77 o 
  15   8   2       39.16       40.25      8.49 o 
  16   8   2        9.23       19.06      9.06 o 
 -17   9   2       18.66       27.04      6.52 o 
 -16   9   2        8.02       -4.84      4.89 o 
 -15   9   2       87.10       87.32      8.13 o 
 -14   9   2      280.91      280.57     11.88 o 
 -13   9   2      265.49      274.86      8.14 o 
 -12   9   2       52.60       50.10      6.03 o 
 -11   9   2      315.82      311.83      8.31 o 
 -10   9   2       36.38       45.43      5.14 o 
  -9   9   2      107.99      102.48      5.41 o 
  -8   9   2       22.77       23.54      3.65 o 
  -7   9   2        3.17        2.07      2.99 o 
  -6   9   2      161.84      160.02      6.00 o 
  -5   9   2      592.79      588.21      9.77 o 
  -4   9   2     2221.73     2050.91     23.85 o 
  -3   9   2       77.45       78.39      4.75 o 
  -2   9   2      146.73      138.27      5.25 o 
  -1   9   2      130.04      130.15      4.98 o 
   0   9   2       95.46       94.79      4.61 o 
   1   9   2       19.55       11.73      2.20 o 
   2   9   2      256.77      228.92      4.90 o 
   3   9   2      285.86      277.96      6.73 o 
   4   9   2      373.37      368.93      7.93 o 
   5   9   2       36.72       41.73      4.21 o 
   6   9   2     1165.41     1105.14     28.30 o 
   7   9   2      171.92      133.31      6.42 o 
   8   9   2       10.16        9.96      3.59 o 
   9   9   2        0.03       -0.50      3.40 o 
  10   9   2       43.16       43.28      4.85 o 
  11   9   2        0.09        0.09      3.54 o 
  12   9   2       50.19       50.28      6.64 o 
  13   9   2        4.08        2.64      5.00 o 
  14   9   2       10.90       18.71      9.57 o 
  15   9   2       20.39       28.86      6.52 o 
 -16  10   2       33.24       43.48      6.83 o 
 -15  10   2        0.00       -4.74      4.74 o 
 -14  10   2        3.94       -0.12      5.73 o 
 -13  10   2      231.90      237.80      9.13 o 
 -12  10   2        5.68       -0.82      3.31 o 
 -11  10   2       39.77       35.38      4.39 o 
 -10  10   2        2.96        0.36      3.38 o 
  -9  10   2        0.94        3.67      3.38 o 
  -8  10   2      190.85      183.09      8.19 o 
  -7  10   2     1004.83      976.80     15.08 o 
  -6  10   2      628.98      641.91     11.65 o 
  -5  10   2      378.55      361.20      7.99 o 
  -4  10   2      122.33      121.42      7.60 o 
  -3  10   2      234.43      205.98     10.51 o 
  -2  10   2      718.56      700.61     11.71 o 
  -1  10   2       13.86        6.50      2.86 o 
   0  10   2      261.10      225.21      6.43 o 
   1  10   2       19.42       21.86      2.52 o 
   2  10   2        0.47       -0.33      2.12 o 
   3  10   2       77.79       74.49      4.73 o 
   4  10   2       33.39       20.08      3.33 o 
   5  10   2      273.24      248.80      7.12 o 
   6  10   2      132.29      105.19      5.67 o 
   7  10   2      156.07      163.16      6.42 o 
   8  10   2       52.13       48.76      4.95 o 
   9  10   2        2.44        3.03      4.43 o 
  10  10   2       29.28       29.60      5.80 o 
  11  10   2       86.26       95.79      8.15 o 
  12  10   2       71.01       95.34      8.48 o 
  13  10   2      159.94      184.04     14.85 o 
  14  10   2        3.94        3.90      5.45 o 
 -15  11   2       11.52        8.77      8.06 o 
 -14  11   2       35.05       55.50      7.18 o 
 -13  11   2       59.69       59.05      6.27 o 
 -12  11   2        1.68       -3.17      3.53 o 
 -11  11   2        0.31       -3.42      3.42 o 
 -10  11   2      195.80      180.49      7.21 o 
  -9  11   2      572.86      582.45     11.89 o 
  -8  11   2        6.23        5.68      3.48 o 
  -7  11   2        1.15       -3.27      3.27 o 
  -6  11   2        2.01        2.97      3.30 o 
  -5  11   2      107.18      112.38      5.38 o 
  -4  11   2      885.38      833.58     13.65 o 
  -3  11   2      334.08      312.16      8.75 o 
  -2  11   2       43.27       49.45      4.17 o 
  -1  11   2      305.44      301.38      7.93 o 
   0  11   2      122.58      115.37      5.50 o 
   1  11   2       68.34       74.06      4.90 o 
   2  11   2      546.15      522.79     11.23 o 
   3  11   2      164.02      156.96      7.22 o 
   4  11   2        0.12       -3.33      3.61 o 
   5  11   2        5.08        5.20      3.14 o 
   6  11   2      124.70       98.87      6.36 o 
   7  11   2       29.51       34.13      4.99 o 
   8  11   2       66.90       78.88      6.42 o 
   9  11   2        4.39        8.09      4.09 o 
  10  11   2        0.00       -3.60      4.72 o 
  11  11   2       31.71       36.43      6.11 o 
  12  11   2        0.46        5.52      4.42 o 
  13  11   2        9.87       22.67      5.42 o 
 -14  12   2       14.48       12.77      6.27 o 
 -13  12   2       16.27       31.05      5.50 o 
 -12  12   2        0.72        0.35      3.81 o 
 -11  12   2       56.94       74.05      6.13 o 
 -10  12   2       28.58       26.72      4.51 o 
  -9  12   2       21.30       17.77      4.30 o 
  -8  12   2       62.91       60.55      5.28 o 
  -7  12   2       59.51       65.67      5.29 o 
  -6  12   2        4.80        9.97      3.75 o 
  -5  12   2        0.70       -2.69      2.91 o 
  -4  12   2       49.30       57.82      4.88 o 
  -3  12   2       50.31       55.45      4.99 o 
  -2  12   2       15.34       13.96      3.44 o 
  -1  12   2        2.23        4.74      3.26 o 
   0  12   2      164.32      146.59      6.12 o 
   1  12   2      201.30      160.15      7.26 o 
   2  12   2       10.25        8.15      4.15 o 
   3  12   2        8.21       12.81      5.00 o 
   4  12   2       60.15       65.46      8.01 o 
   5  12   2        6.91        6.37      4.87 o 
   6  12   2        0.55       -2.05      4.45 o 
   7  12   2       41.10       48.09      6.87 o 
   8  12   2      167.62      177.93     10.23 o 
   9  12   2        0.00       -1.72      4.68 o 
  10  12   2        8.88        7.36      5.59 o 
  11  12   2        2.05        3.97      5.35 o 
  12  12   2       10.73       27.93      6.48 o 
 -12  13   2       33.96       22.77      4.91 o 
 -11  13   2       12.22        6.23      4.88 o 
 -10  13   2       39.94       55.29      5.56 o 
  -9  13   2        0.78       -0.66      3.83 o 
  -8  13   2       18.54       14.01      4.24 o 
  -7  13   2       44.17       35.25      6.19 o 
  -6  13   2        6.15       -3.88      3.88 o 
  -5  13   2        3.11        4.24      3.53 o 
  -4  13   2       17.10       25.50      4.53 o 
  -3  13   2        0.31       -3.67      3.67 o 
  -2  13   2        3.43        1.34      4.72 o 
  -1  13   2       12.98        8.28      4.12 o 
   0  13   2       54.46       46.45      6.40 o 
   1  13   2       27.28       28.06      5.82 o 
   2  13   2       30.75       26.81      5.94 o 
   3  13   2        0.75        1.46      4.53 o 
   4  13   2       11.79        7.01      5.79 o 
   5  13   2        2.56        4.06      5.24 o 
   6  13   2       16.42       11.25      5.53 o 
   7  13   2        2.37       -1.30      6.15 o 
   8  13   2       24.84       33.50      6.75 o 
   9  13   2       12.94        7.26      5.59 o 
  10  13   2       27.36       40.03      6.97 o 
 -10  14   2        0.20       -4.29      4.29 o 
  -9  14   2        2.40       -4.36      4.36 o 
  -8  14   2        1.28       -0.61      4.49 o 
  -7  14   2        0.80       -4.29      4.29 o 
  -6  14   2        7.86       13.68      4.72 o 
  -5  14   2       17.82       20.58      4.57 o 
  -4  14   2       35.20       50.45      8.01 o 
  -3  14   2       19.13       20.50      5.92 o 
  -2  14   2       41.98       64.72      7.55 o 
  -1  14   2       49.56       54.71      7.18 o 
   0  14   2        6.73        6.60      5.09 o 
   1  14   2       33.41       47.84     10.85 o 
   2  14   2        1.31       -4.06      4.60 o 
   3  14   2        1.52       -3.34      5.09 o 
   4  14   2      174.38      201.33     12.22 o 
   5  14   2        4.32       -2.65      5.42 o 
   6  14   2       26.27       40.52     13.84 o 
   7  14   2       21.37       23.26      6.38 o 
   8  14   2       43.19       79.33      8.74 o 
  -8  15   2       42.79       56.00      8.49 o 
  -7  15   2      109.03      139.96     12.45 o 
  -6  15   2        2.26        1.01      5.82 o 
  -5  15   2      114.18      153.12      9.15 o 
  -4  15   2       26.77       35.70      8.30 o 
  -3  15   2        5.75        2.07      5.62 o 
  -2  15   2       50.85       72.07      8.25 o 
  -1  15   2       15.10       30.71      7.67 o 
   0  15   2      110.63      167.09     10.47 o 
   1  15   2       48.73       55.95      7.92 o 
   2  15   2        0.27        0.96      6.91 o 
   3  15   2        0.00       -4.16      5.09 o 
   4  15   2        2.62       11.00      6.15 o 
   5  15   2       82.61      102.57     10.92 o 
   6  15   2       92.62      154.20     13.27 o 
  -3  16   2        3.72       -4.78      4.78 o 
  -2  16   2        0.30       -5.31      5.31 o 
  -1  16   2       23.53       12.38      7.91 o 
   0  16   2        0.12        0.00      9.68 o 
   1  16   2        1.45        6.05     10.29 o 
 -20   1   3       12.36       18.96      4.71 o 
 -19   1   3        9.22       11.95      4.26 o 
 -18   1   3       37.31       46.56      5.75 o 
 -17   1   3       36.53       40.73      4.93 o 
 -16   1   3       15.43       10.30      4.00 o 
 -15   1   3      256.97      236.33      8.46 o 
 -14   1   3       95.60       93.47      6.10 o 
 -13   1   3      109.59      115.66      7.16 o 
 -12   1   3       10.98        4.90      3.09 o 
 -11   1   3       20.03       19.98      3.40 o 
 -10   1   3       95.95       87.34      4.83 o 
  -9   1   3       23.36       43.26      3.55 o 
  -8   1   3      141.45      116.54      9.07 o 
  -7   1   3        2.36        4.62      2.62 o 
  -6   1   3       74.80       64.57      4.13 o 
  -5   1   3     1610.62     1706.12     13.76 o 
  -4   1   3     3218.21     3163.48     23.83 o 
  -3   1   3        1.04       -0.81      0.81 o 
  -2   1   3     1199.58     1289.10     10.99 o 
  -1   1   3     1507.52     1606.49     11.69 o 
   0   1   3      177.37      191.90      3.17 o 
   1   1   3       21.10        5.87      1.20 o 
   2   1   3       43.35       35.53      2.70 o 
   3   1   3     4552.06     4497.78     47.71 o 
   4   1   3       30.59       36.37      3.95 o 
   5   1   3      440.61      408.66      7.86 o 
   6   1   3      156.55      138.27      7.48 o 
   7   1   3      299.81      269.87     16.44 o 
   8   1   3       96.38       82.42      4.37 o 
   9   1   3      114.74      105.80      5.38 o 
  10   1   3      207.64      196.84      6.32 o 
  11   1   3        0.85       -1.62      2.54 o 
  12   1   3        6.89        2.84      2.85 o 
  13   1   3       38.08       27.08      3.75 o 
  14   1   3        7.36       11.22      3.67 o 
  15   1   3      106.71      100.02      5.43 o 
  16   1   3        6.66       10.85      3.47 o 
  17   1   3        2.34       16.42      3.45 o 
  18   1   3        5.89       10.03      4.08 o 
 -20   2   3      223.13      248.27      9.93 o 
 -19   2   3       18.28       12.78      5.85 o 
 -18   2   3        6.56       -1.25      3.93 o 
 -17   2   3        0.05       -1.64      3.45 o 
 -16   2   3        2.85       -0.05      3.47 o 
 -15   2   3       66.53       61.17      6.13 o 
 -14   2   3      493.27      472.92     11.13 o 
 -13   2   3      463.78      421.14      7.47 o 
 -12   2   3      151.10      145.30      4.17 o 
 -11   2   3        0.00       -0.39      1.25 o 
 -10   2   3      101.43      104.66      3.34 o 
  -9   2   3       26.53       26.97      1.86 o 
  -8   2   3      190.16      212.75      3.23 o 
  -7   2   3      863.28      913.91      9.81 o 
  -6   2   3      365.53      335.41      4.14 o 
  -5   2   3        8.83        6.57      2.01 o 
  -4   2   3       25.39       34.82      2.66 o 
  -3   2   3        1.21        1.55      1.06 o 
  -2   2   3      187.54      146.16      3.03 o 
  -1   2   3       20.11       16.83      1.03 o 
   0   2   3     1576.20     1517.60     11.68 o 
   1   2   3     1997.76     1775.57     15.20 o 
   2   2   3       59.66       51.16      3.19 o 
   3   2   3       24.04       15.31      2.97 o 
   4   2   3        1.58        5.77      3.93 o 
   5   2   3       11.20        9.36      2.09 o 
   6   2   3       84.70       72.53      3.62 o 
   7   2   3        3.09        3.59      1.91 o 
   8   2   3      465.94      454.67     16.80 o 
   9   2   3      335.67      294.41     11.28 o 
  10   2   3      392.00      392.98     12.93 o 
  11   2   3       38.02       29.86      3.75 o 
  12   2   3      484.86      439.58     12.96 o 
  13   2   3       25.58       27.67      3.83 o 
  14   2   3      210.26      199.39      7.30 o 
  15   2   3       22.27       20.27      3.60 o 
  16   2   3       58.48       76.85      5.28 o 
  17   2   3        0.81        7.49      3.29 o 
 -20   3   3       43.97       32.31      5.47 o 
 -19   3   3      532.63      521.44     13.67 o 
 -18   3   3        2.92        5.52      3.86 o 
 -17   3   3       25.24       16.26      4.13 o 
 -16   3   3       57.11       53.89      5.77 o 
 -15   3   3        8.24        5.68      4.37 o 
 -14   3   3       15.16       17.28      3.92 o 
 -13   3   3      186.09      176.61      7.58 o 
 -12   3   3       13.03       21.48      2.20 o 
 -11   3   3        8.91        7.44      1.50 o 
 -10   3   3       29.11       23.08      1.86 o 
  -9   3   3      121.73      127.82      3.02 o 
  -8   3   3       31.96       29.92      2.57 o 
  -7   3   3       62.22       56.16      2.54 o 
  -6   3   3     2413.32     2300.57     18.36 o 
  -5   3   3      279.77      235.52      3.87 o 
  -4   3   3        2.98        4.73      1.37 o 
  -3   3   3       49.62       47.44      3.55 o 
  -2   3   3      253.76      266.71      4.68 o 
  -1   3   3      823.67      772.44      9.07 o 
   0   3   3      444.60      463.70      8.36 o 
   1   3   3      208.86      205.44      5.10 o 
   2   3   3      100.68      133.17      3.97 o 
   3   3   3     1618.99     1682.87     20.11 o 
   4   3   3      551.66      609.38      9.39 o 
   5   3   3      518.60      497.84      8.43 o 
   6   3   3        0.29        2.42      2.71 o 
   7   3   3      183.29      189.46      7.08 o 
   8   3   3        7.06        9.36      2.54 o 
   9   3   3     1255.90     1125.51     18.26 o 
  10   3   3       96.17       94.44      6.36 o 
  11   3   3       98.86       81.57      6.11 o 
  12   3   3       42.19       30.89      3.90 o 
  13   3   3       30.73       39.85      4.24 o 
  14   3   3       83.61       72.17      4.91 o 
  15   3   3        0.20       -1.15      2.90 o 
  16   3   3        0.07        0.90      3.57 o 
  17   3   3        3.28       13.88      3.92 o 
 -20   4   3      198.94      220.60      9.80 o 
 -19   4   3        0.05        2.26      4.24 o 
 -18   4   3        1.84        2.51      3.83 o 
 -17   4   3        0.18       -0.11      3.70 o 
 -16   4   3        6.68        7.39      3.68 o 
 -15   4   3       63.92       62.75      5.37 o 
 -14   4   3       14.62        8.00      3.35 o 
 -13   4   3       97.79      113.94      4.69 o 
 -12   4   3      492.02      504.02      8.47 o 
 -11   4   3        2.43        3.06      1.65 o 
 -10   4   3       91.49       91.97      3.06 o 
  -9   4   3        6.07        5.54      1.80 o 
  -8   4   3     1804.62     1803.38     17.82 o 
  -7   4   3      169.16      181.21      3.89 o 
  -6   4   3      258.07      294.22      4.34 o 
  -5   4   3        6.10       14.68      1.62 o 
  -4   4   3      379.94      349.56      4.73 o 
  -3   4   3      225.40      239.77      3.99 o 
  -2   4   3      138.59      120.52      2.79 o 
  -1   4   3       31.20       18.24      2.74 o 
   0   4   3      422.82      418.40      8.18 o 
   1   4   3       78.60      114.72      4.67 o 
   2   4   3     1669.33     1740.13     25.15 o 
   3   4   3      326.50      339.87      6.98 o 
   4   4   3      215.06      186.66      5.34 o 
   5   4   3      103.02      108.03      4.59 o 
   6   4   3       42.29       32.40      2.99 o 
   7   4   3       16.53       11.34      2.36 o 
   8   4   3      803.01      772.49     14.60 o 
   9   4   3      130.41      148.41      6.90 o 
  10   4   3      528.80      466.57     10.03 o 
  11   4   3       49.81       55.42      4.59 o 
  12   4   3       63.43       62.29     10.26 o 
  13   4   3       17.67       21.18      3.84 o 
  14   4   3       25.03       20.02      6.46 o 
  15   4   3       28.20       29.60      4.63 o 
  16   4   3       58.56       66.59      8.56 o 
  17   4   3        0.50        4.57      4.00 o 
 -19   5   3        0.64        5.97      4.22 o 
 -18   5   3       13.01       11.32      4.40 o 
 -17   5   3        1.57        2.13      3.89 o 
 -16   5   3       85.97       86.65      6.39 o 
 -15   5   3        6.21        0.44      2.71 o 
 -14   5   3       46.99       40.53      4.34 o 
 -13   5   3       89.09      102.49      4.41 o 
 -12   5   3        1.08        0.43      2.27 o 
 -11   5   3        7.54        2.64      2.15 o 
 -10   5   3        3.89        7.16      2.33 o 
  -9   5   3       38.11       37.40      2.65 o 
  -8   5   3      146.46      151.16      4.02 o 
  -7   5   3        0.95        1.48      1.61 o 
  -6   5   3      430.17      374.81      6.01 o 
  -5   5   3      677.08      757.92      8.30 o 
  -4   5   3      235.51      291.64      4.29 o 
  -3   5   3     2540.61     2620.76     26.28 o 
  -2   5   3        5.60        5.72      2.93 o 
  -1   5   3      446.61      397.63      6.77 o 
   0   5   3      363.07      391.72      7.81 o 
   1   5   3     2388.80     2506.66     29.15 o 
   2   5   3      308.58      345.75      8.83 o 
   3   5   3       46.43       51.92      3.04 o 
   4   5   3      348.91      390.56      8.18 o 
   5   5   3        3.68        3.48      2.08 o 
   6   5   3        8.67        7.89      4.43 o 
   7   5   3      127.94      119.18      5.70 o 
   8   5   3      186.79      171.05      6.90 o 
   9   5   3       68.36       58.83      5.45 o 
  10   5   3      151.83      153.63     15.71 o 
  11   5   3      101.91       96.38      5.59 o 
  12   5   3       33.84       38.51      4.52 o 
  13   5   3       36.23       28.00      4.10 o 
  14   5   3       22.03       17.51      5.07 o 
  15   5   3       18.96       27.02      5.77 o 
  16   5   3        4.94        4.75      5.15 o 
  17   5   3        5.55       18.03      5.57 o 
 -19   6   3       45.92       53.70      7.15 o 
 -18   6   3      346.08      333.93     13.04 o 
 -17   6   3       50.31       51.66      6.83 o 
 -16   6   3       14.91       12.71      4.10 o 
 -15   6   3       13.01       13.60      4.19 o 
 -14   6   3      150.40      148.74      7.09 o 
 -13   6   3        3.57        8.35      2.70 o 
 -12   6   3      153.23      142.53      6.32 o 
 -11   6   3        1.44       -2.10      2.10 o 
 -10   6   3       78.25       81.52      3.88 o 
  -9   6   3       20.58       15.45      2.43 o 
  -8   6   3      142.64      163.73      4.39 o 
  -7   6   3       57.94       66.26      3.11 o 
  -6   6   3      321.07      348.80      6.25 o 
  -5   6   3      681.72      694.12      8.07 o 
  -4   6   3      133.30      102.38      3.93 o 
  -3   6   3      207.39      219.67      5.19 o 
  -2   6   3        5.50        7.95      1.62 o 
  -1   6   3        0.17        0.97      1.47 o 
   0   6   3      206.36      212.57      3.45 o 
   1   6   3      151.77      169.42      6.30 o 
   2   6   3      446.70      460.50      6.47 o 
   3   6   3      254.09      275.95      8.71 o 
   4   6   3       24.44       25.87      4.67 o 
   5   6   3      151.23      152.14      8.61 o 
   6   6   3      397.44      430.34     12.42 o 
   7   6   3       46.60       41.64      4.60 o 
   8   6   3      899.34      805.91     13.67 o 
   9   6   3        0.14       -2.07      3.06 o 
  10   6   3        4.69        7.99      3.31 o 
  11   6   3      252.76      242.42      8.11 o 
  12   6   3        5.47        4.00      3.38 o 
  13   6   3        1.50        3.36      3.43 o 
  14   6   3        6.55       11.61      4.87 o 
  15   6   3        9.73       14.34      5.35 o 
  16   6   3       59.44       76.87      8.27 o 
 -18   7   3       23.52       23.71      5.92 o 
 -17   7   3      140.82      156.73      9.73 o 
 -16   7   3        6.02        4.32      5.69 o 
 -15   7   3      280.39      257.71     16.66 o 
 -14   7   3       10.20        1.18      4.36 o 
 -13   7   3      203.54      197.73      8.68 o 
 -12   7   3      255.51      243.01      6.18 o 
 -11   7   3       37.03       30.71      3.56 o 
 -10   7   3      106.73       88.05      4.17 o 
  -9   7   3       82.31      100.63      4.16 o 
  -8   7   3       48.48       61.21      4.09 o 
  -7   7   3      170.58      144.06      4.04 o 
  -6   7   3      261.54      293.11      7.22 o 
  -5   7   3        5.03        8.73      2.26 o 
  -4   7   3      448.96      450.84      9.51 o 
  -3   7   3       48.56       30.61      2.72 o 
  -2   7   3       50.03       63.23      3.62 o 
  -1   7   3        9.78        9.68      1.34 o 
   0   7   3      152.20      150.88      4.06 o 
   1   7   3       52.24       42.81      2.97 o 
   2   7   3       50.03       65.73      3.80 o 
   3   7   3       22.03       33.80      3.77 o 
   4   7   3       52.51       45.16      3.52 o 
   5   7   3        0.09       -0.78      2.42 o 
   6   7   3      737.70      703.39     13.80 o 
   7   7   3     1544.56     1459.05     20.50 o 
   8   7   3        6.47        5.90      3.19 o 
   9   7   3       71.51       82.36      6.39 o 
  10   7   3        0.08        1.49      3.32 o 
  11   7   3       85.99       86.36      6.32 o 
  12   7   3       26.87       33.08      5.70 o 
  13   7   3        1.48       -4.46      5.19 o 
  14   7   3       59.60       62.40      7.32 o 
  15   7   3       18.47       24.86      7.41 o 
  16   7   3        7.56       19.22      6.01 o 
 -18   8   3      161.78      146.84     12.64 o 
 -17   8   3      138.64      163.09     10.04 o 
 -16   8   3       50.09       51.73      8.34 o 
 -15   8   3        9.10        4.23      4.60 o 
 -14   8   3       13.60       15.53      5.17 o 
 -13   8   3        8.93        7.03      3.24 o 
 -12   8   3        4.90        4.85      3.18 o 
 -11   8   3        1.35       -2.85      2.85 o 
 -10   8   3        0.02       -2.80      3.79 o 
  -9   8   3      128.33      118.08      6.53 o 
  -8   8   3        0.00        0.20      2.64 o 
  -7   8   3      418.92      411.57     12.71 o 
  -6   8   3      153.93      148.91      5.18 o 
  -5   8   3      146.13      141.21      6.09 o 
  -4   8   3      400.83      376.00      7.71 o 
  -3   8   3       23.26       18.08      2.77 o 
  -2   8   3      133.39      138.46      4.88 o 
  -1   8   3      933.83      907.91     12.73 o 
   0   8   3        7.86        8.81      1.58 o 
   1   8   3       17.48       23.48      2.26 o 
   2   8   3      292.34      299.18      6.88 o 
   3   8   3        3.22        8.17      2.70 o 
   4   8   3      318.43      297.68      7.25 o 
   5   8   3        2.10        3.91      2.80 o 
   6   8   3        3.50        2.29      2.91 o 
   7   8   3       67.89       66.20      5.57 o 
   8   8   3       77.76       78.79      6.03 o 
   9   8   3       27.23       26.65      5.33 o 
  10   8   3        2.02       -0.19      4.30 o 
  11   8   3        9.84       15.62      6.53 o 
  12   8   3       27.78       40.20      6.17 o 
  13   8   3        8.45       17.78      5.35 o 
  14   8   3        0.45        1.82      5.22 o 
  15   8   3       24.03       38.77      7.10 o 
 -17   9   3        5.83        3.69      5.34 o 
 -16   9   3       39.60       48.82      9.22 o 
 -15   9   3       86.35       72.86      7.62 o 
 -14   9   3        3.71        3.25      4.51 o 
 -13   9   3        4.68        1.81      3.93 o 
 -12   9   3       45.23       41.74      4.41 o 
 -11   9   3       25.98       22.81      3.91 o 
 -10   9   3       60.20       72.94      5.89 o 
  -9   9   3     1197.27     1196.69     17.75 o 
  -8   9   3       40.03       40.42      4.17 o 
  -7   9   3      909.18      852.09     13.43 o 
  -6   9   3      262.35      236.70      6.45 o 
  -5   9   3      498.81      506.65      9.00 o 
  -4   9   3       23.17       28.46      3.45 o 
  -3   9   3     1289.43     1224.09     16.24 o 
  -2   9   3      208.63      198.64      6.00 o 
  -1   9   3       34.32       31.35      3.33 o 
   0   9   3      541.18      507.31     11.37 o 
   1   9   3       18.49        7.19      2.34 o 
   2   9   3      135.48      157.90      5.08 o 
   3   9   3      126.46      108.60      5.32 o 
   4   9   3        1.13        3.79      4.32 o 
   5   9   3       76.97       49.96      5.69 o 
   6   9   3        8.53        1.97      3.92 o 
   7   9   3       93.99       76.40      6.86 o 
   8   9   3      108.26       97.75      7.90 o 
   9   9   3       89.84       75.58      7.32 o 
  10   9   3        0.21       -0.92      4.42 o 
  11   9   3        8.66        8.71      5.00 o 
  12   9   3        3.09        4.47      4.87 o 
  13   9   3        0.59       -1.36      5.46 o 
  14   9   3       18.17       12.25      5.82 o 
 -16  10   3        0.37        3.24      5.25 o 
 -15  10   3        6.40       12.16      5.68 o 
 -14  10   3        2.00       -2.63      4.66 o 
 -13  10   3       18.34       17.31      5.52 o 
 -12  10   3      150.48      140.03      7.20 o 
 -11  10   3      248.99      239.07     15.37 o 
 -10  10   3      132.53      131.26      6.35 o 
  -9  10   3      469.42      460.06     10.22 o 
  -8  10   3      562.97      564.11     11.07 o 
  -7  10   3       74.64       69.84      5.01 o 
  -6  10   3      356.26      372.76      8.24 o 
  -5  10   3       76.31       76.13      4.76 o 
  -4  10   3      469.93      481.19      9.75 o 
  -3  10   3      436.90      430.62      9.15 o 
  -2  10   3      462.66      460.94      9.37 o 
  -1  10   3        4.49        2.27      2.78 o 
   0  10   3       88.17       90.78      5.05 o 
   1  10   3       16.76       15.84      3.74 o 
   2  10   3        7.46        3.95      2.63 o 
   3  10   3        7.11       -0.55      4.54 o 
   4  10   3       38.26       33.71      4.54 o 
   5  10   3      414.83      400.19     12.00 o 
   6  10   3        5.11        0.67      4.00 o 
   7  10   3       51.38       34.68      5.61 o 
   8  10   3       10.27       16.89      4.98 o 
   9  10   3        5.16        8.19      4.87 o 
  10  10   3        3.46       13.23      5.42 o 
  11  10   3        5.18        5.59      5.22 o 
  12  10   3       15.50       21.29      7.44 o 
  13  10   3        0.21        3.32      5.47 o 
 -15  11   3        0.03        1.26      5.03 o 
 -14  11   3       46.96       62.64      7.47 o 
 -13  11   3       72.63       72.36      7.78 o 
 -12  11   3       49.11       54.42      6.03 o 
 -11  11   3       27.75       27.55      4.42 o 
 -10  11   3       39.05       27.20      4.37 o 
  -9  11   3       46.24       45.02      4.74 o 
  -8  11   3      289.63      292.71     10.51 o 
  -7  11   3       10.04       15.30      3.84 o 
  -6  11   3        4.21        4.25      3.16 o 
  -5  11   3      203.15      199.34      6.62 o 
  -4  11   3      324.44      300.85      8.03 o 
  -3  11   3       14.53       12.34      3.36 o 
  -2  11   3      553.45      491.94      9.92 o 
  -1  11   3      118.34      110.41      5.48 o 
   0  11   3      518.55      478.35     11.56 o 
   1  11   3      731.63      658.95     13.72 o 
   2  11   3       87.87       64.90      6.97 o 
   3  11   3        0.86        1.07      4.68 o 
   4  11   3        7.10        5.98      4.52 o 
   5  11   3       22.83       20.79      5.57 o 
   6  11   3       12.51       27.77      6.05 o 
   7  11   3       64.24       71.92      7.32 o 
   8  11   3       49.42       61.37      7.03 o 
   9  11   3       20.37       15.61      5.57 o 
  10  11   3       43.22       42.81      6.67 o 
  11  11   3       22.96       25.66      6.38 o 
  12  11   3        6.30        0.94      5.57 o 
 -14  12   3        0.93       -4.81      4.81 o 
 -13  12   3       12.65       16.33      6.27 o 
 -12  12   3      143.09      151.43      7.51 o 
 -11  12   3       99.90      102.43      6.60 o 
 -10  12   3      139.54      130.15      7.07 o 
  -9  12   3       32.75       23.45      4.25 o 
  -8  12   3       20.51       14.43      3.98 o 
  -7  12   3       36.16       33.54      4.47 o 
  -6  12   3       51.40       49.67      4.43 o 
  -5  12   3       23.68       21.22      3.61 o 
  -4  12   3       61.48       76.57      5.54 o 
  -3  12   3      112.18      117.94      7.09 o 
  -2  12   3       55.39       60.87      5.59 o 
  -1  12   3        8.95        3.58      3.80 o 
   0  12   3       16.90       13.24      4.12 o 
   1  12   3       39.72       42.29      5.10 o 
   2  12   3      202.09      180.40      9.52 o 
   3  12   3        2.73        2.08      5.05 o 
   4  12   3       77.51       70.18      9.55 o 
   5  12   3       56.63       46.82      6.73 o 
   6  12   3       95.58      106.57      8.34 o 
   7  12   3       14.67       18.52      5.61 o 
   8  12   3       27.32       29.49      6.21 o 
   9  12   3       96.10      106.14      9.07 o 
  10  12   3      105.56      136.87     10.10 o 
  11  12   3       13.50       18.93      6.27 o 
 -12  13   3       23.86       32.25      6.57 o 
 -11  13   3       49.58       45.05      5.38 o 
 -10  13   3       26.26       23.80      4.88 o 
  -9  13   3        2.08        7.82      4.60 o 
  -8  13   3        5.80        1.63      4.25 o 
  -7  13   3       26.39       25.94      4.45 o 
  -6  13   3      134.80      132.13      7.13 o 
  -5  13   3      139.68      124.23      6.91 o 
  -4  13   3       10.96        6.62      4.25 o 
  -3  13   3       16.07       22.56      7.60 o 
  -2  13   3        7.29        6.81      4.95 o 
  -1  13   3       47.12       27.61      6.17 o 
   0  13   3        3.25        5.51      5.44 o 
   1  13   3        7.52        7.33      4.95 o 
   2  13   3       29.84       34.78      6.36 o 
   3  13   3       16.69       20.80      5.82 o 
   4  13   3        5.90        3.18      5.17 o 
   5  13   3      123.53      134.33     12.56 o 
   6  13   3       35.02       47.16      7.18 o 
   7  13   3        3.14       -2.63      5.12 o 
   8  13   3       55.14       72.15      8.81 o 
   9  13   3       10.97       12.28      6.17 o 
 -10  14   3        4.19       -2.59      5.57 o 
  -9  14   3        0.15       -5.67      5.67 o 
  -8  14   3        8.06        9.50      6.32 o 
  -7  14   3       12.16        9.22      5.70 o 
  -6  14   3       59.08       63.13      7.77 o 
  -5  14   3       36.61       38.75      6.04 o 
  -4  14   3      112.92      127.80      8.32 o 
  -3  14   3        1.33       -4.74      4.74 o 
  -2  14   3      227.31      250.89     11.87 o 
  -1  14   3        0.03       -0.27      5.22 o 
   0  14   3       11.41       11.32      6.95 o 
   1  14   3      105.70      111.76      9.20 o 
   2  14   3       27.14       27.27      6.62 o 
   3  14   3        1.28        8.54      5.57 o 
   4  14   3       35.03       52.21     13.30 o 
   5  14   3        6.89        5.64      5.42 o 
   6  14   3      113.07      127.29     14.31 o 
   7  14   3        7.68        2.11      5.47 o 
  -7  15   3        7.88        9.86      9.66 o 
  -6  15   3        0.05       -5.22      5.22 o 
  -5  15   3       22.36       25.56      6.02 o 
  -4  15   3      107.24      134.37      8.59 o 
  -3  15   3       88.89       96.23      9.42 o 
  -2  15   3        1.90       -5.24      5.24 o 
  -1  15   3        1.93       -1.01      5.57 o 
   0  15   3       25.34       34.99      6.87 o 
   1  15   3        3.87       14.73      6.29 o 
   2  15   3        2.88        3.67      5.82 o 
   3  15   3       54.23       63.21      8.50 o 
   4  15   3       16.19       26.63     12.10 o 
 -20   0   4        9.82       15.26      6.82 o 
 -19   0   4       35.20       31.63      7.48 o 
 -18   0   4       82.54       72.28      8.99 o 
 -17   0   4       45.29       37.34      7.26 o 
 -16   0   4        0.69       -2.13      6.66 o 
 -15   0   4       90.60       91.02     16.34 o 
 -14   0   4      266.93      251.77     21.48 o 
 -13   0   4      620.70      621.79     18.18 o 
 -12   0   4      934.32      953.33     22.67 o 
 -11   0   4        7.14        5.39      4.48 o 
 -10   0   4      237.00      227.16     10.24 o 
  -9   0   4      123.54      131.96      9.08 o 
  -8   0   4    13372.88    14297.18    206.06 o 
  -7   0   4    30217.46    32729.10    460.26 o 
  -6   0   4      682.32      773.79     10.32 o 
  -5   0   4       91.32       96.28      3.66 o 
  -4   0   4     1374.02     1499.53     17.99 o 
  -3   0   4     2078.85     1896.75     22.03 o 
  -2   0   4       34.10       45.98      2.88 o 
  -1   0   4      658.17      779.09     13.09 o 
   0   0   4      220.78      238.63      6.80 o 
   1   0   4     4256.72     4252.38     69.80 o 
   2   0   4      562.63      585.25     13.01 o 
   3   0   4      143.05      230.80      8.10 o 
   4   0   4       82.26       99.82      5.81 o 
   5   0   4        4.92        1.35      2.57 o 
   7   0   4        2.20        1.78      3.93 o 
   8   0   4      709.38      626.25     16.19 o 
   9   0   4      194.22      208.38      9.56 o 
  10   0   4      210.12      194.57      9.81 o 
  11   0   4      776.98      636.42     26.02 o 
  12   0   4       11.94       12.37      4.91 o 
  13   0   4       10.30        2.15      5.75 o 
  14   0   4        7.43       10.45      4.91 o 
  15   0   4        2.79        0.17      4.48 o 
  16   0   4       64.76       94.22     12.10 o 
  17   0   4       11.11       15.33     10.59 o 
 -20   1   4        0.87       -1.59      5.33 o 
 -19   1   4       15.81       16.65      4.50 o 
 -18   1   4        1.32       -3.18      4.67 o 
 -17   1   4      111.14      110.52      6.95 o 
 -16   1   4      264.58      250.69      9.04 o 
 -15   1   4      157.77      144.91      7.33 o 
 -14   1   4       38.78       47.12      4.90 o 
 -13   1   4       13.04       19.74      3.75 o 
 -12   1   4      617.75      578.25     11.78 o 
 -11   1   4      303.96      275.72      8.08 o 
 -10   1   4        2.45       11.81      3.09 o 
  -9   1   4      309.30      339.14      8.08 o 
  -8   1   4     2649.99     2879.60     33.80 o 
  -7   1   4      560.69      655.77      6.87 o 
  -6   1   4      461.50      534.18      6.20 o 
  -5   1   4       55.17       79.15      2.84 o 
  -4   1   4      389.78      466.00      5.51 o 
  -3   1   4      198.03      214.41      3.62 o 
  -2   1   4        9.67        5.59      1.64 o 
  -1   1   4     2028.01     2011.80     17.57 o 
   0   1   4       13.44        7.74      1.76 o 
   1   1   4       23.01       38.14      3.04 o 
   2   1   4     2125.02     2327.00     32.52 o 
   3   1   4      394.02      412.29     11.18 o 
   4   1   4       15.78       16.33      2.39 o 
   5   1   4       18.92       12.63      2.30 o 
   6   1   4        0.08        1.07      2.19 o 
   7   1   4       12.75       19.38      4.28 o 
   8   1   4       33.29       34.36      4.42 o 
   9   1   4      681.06      607.14     16.00 o 
  10   1   4      156.14      149.92      6.25 o 
  11   1   4      124.37      119.36      5.87 o 
  12   1   4       29.01       20.21      3.68 o 
  13   1   4       35.26       33.56      4.10 o 
  14   1   4        8.15        9.89      3.67 o 
  15   1   4       37.29       46.75      5.05 o 
  16   1   4        1.71        6.47      4.72 o 
  17   1   4        1.02        1.39      3.77 o 
 -20   2   4       11.25        7.52      4.64 o 
 -19   2   4       82.34       97.53      7.10 o 
 -18   2   4        2.33        6.92      4.12 o 
 -17   2   4      387.78      401.44     14.41 o 
 -16   2   4       37.34       44.16      5.06 o 
 -15   2   4        5.24        1.75      3.50 o 
 -14   2   4        3.82        2.92      3.48 o 
 -13   2   4       80.39       75.41      5.77 o 
 -12   2   4      182.37      155.06      6.91 o 
 -11   2   4       19.38       17.95      3.58 o 
 -10   2   4        2.24        4.43      2.76 o 
  -9   2   4      103.84      138.86      5.57 o 
  -8   2   4      557.14      639.60      9.98 o 
  -7   2   4     2658.00     3057.62     23.59 o 
  -6   2   4     2349.43     2515.69     21.38 o 
  -5   2   4       90.64       89.73      2.94 o 
  -4   2   4      355.88      335.16      4.80 o 
  -3   2   4       90.51       97.38      3.77 o 
  -2   2   4     1003.38     1008.26      9.53 o 
  -1   2   4      158.48      177.55      4.07 o 
   0   2   4        9.74       20.10      1.57 o 
   1   2   4       28.24       24.84      2.30 o 
   2   2   4     2561.97     2644.57     29.87 o 
   3   2   4       21.51       38.58      3.06 o 
   4   2   4      251.25      266.49      6.11 o 
   5   2   4        0.00        1.43      1.91 o 
   6   2   4       10.89        8.54      2.36 o 
   7   2   4        8.10        9.46      2.60 o 
   8   2   4      419.99      394.69      9.37 o 
   9   2   4       12.51       11.91      2.99 o 
  10   2   4       28.55       28.99      4.37 o 
  11   2   4        9.45        4.51      2.04 o 
  12   2   4       12.02       15.29      3.51 o 
  13   2   4       16.74       20.90      3.74 o 
  14   2   4       91.36       85.95      5.88 o 
  15   2   4       52.57       65.60      5.57 o 
  16   2   4        6.70        7.64      3.72 o 
 -20   3   4        9.99        7.98      4.72 o 
 -19   3   4        0.12       -0.82      4.12 o 
 -18   3   4       51.28       52.12      5.60 o 
 -17   3   4        2.83        7.69      3.92 o 
 -16   3   4       73.62       52.35      5.43 o 
 -15   3   4        0.65       -1.71      3.29 o 
 -14   3   4       51.57       49.53      4.86 o 
 -13   3   4        0.23       -1.71      3.07 o 
 -12   3   4       48.83       46.33      4.57 o 
 -11   3   4       30.93       24.02      3.58 o 
 -10   3   4        8.28       18.80      1.30 o 
  -9   3   4       19.78       26.21      1.88 o 
  -8   3   4       46.84       48.30      3.16 o 
  -7   3   4       45.02       40.01      2.01 o 
  -6   3   4      363.66      356.03      4.74 o 
  -5   3   4      845.37      905.74      8.85 o 
  -4   3   4      179.87      222.95      4.59 o 
  -3   3   4       71.67       46.80      4.69 o 
  -2   3   4      257.27      261.97      4.62 o 
  -1   3   4       45.77       31.85      3.14 o 
   0   3   4      853.05      898.98     13.29 o 
   1   3   4      277.67      269.30      6.65 o 
   2   3   4     1226.64     1225.57     17.46 o 
   3   3   4      246.61      231.60      5.40 o 
   4   3   4       32.20       29.74      2.74 o 
   5   3   4        0.63        2.05      1.96 o 
   6   3   4       33.86       37.82      3.84 o 
   7   3   4      105.97      101.80      4.85 o 
   8   3   4     1015.42      953.13     14.95 o 
   9   3   4      188.09      156.45      6.02 o 
  10   3   4       76.68       70.05      6.59 o 
  11   3   4       62.95       64.66      4.98 o 
  12   3   4        4.05        8.74      3.20 o 
  13   3   4       11.65       15.24      5.45 o 
  14   3   4        0.65        5.22      6.08 o 
  15   3   4       24.16       34.39      4.99 o 
  16   3   4      147.32      181.41      7.36 o 
 -20   4   4        4.85        6.04      5.56 o 
 -19   4   4        7.89       11.59      5.70 o 
 -18   4   4        0.08        3.09      4.39 o 
 -17   4   4        0.00        3.29      3.89 o 
 -16   4   4        0.05       -2.80      3.31 o 
 -15   4   4       14.83       20.21      4.06 o 
 -14   4   4      223.59      213.55      7.95 o 
 -13   4   4      226.28      224.24      9.23 o 
 -12   4   4       32.96       33.89      4.12 o 
 -11   4   4      115.85      124.97      4.78 o 
 -10   4   4        0.77        2.97      2.08 o 
  -9   4   4        0.02       -1.24      1.76 o 
  -8   4   4       43.45       54.63      2.95 o 
  -7   4   4       14.17       18.77      1.75 o 
  -6   4   4      277.98      282.72      4.07 o 
  -5   4   4      304.55      291.94      4.88 o 
  -4   4   4       72.80       65.50      5.04 o 
  -3   4   4     1642.54     1739.24     17.06 o 
  -2   4   4      232.22      251.64      5.64 o 
  -1   4   4     1747.55     1848.79     23.05 o 
   0   4   4      117.47      105.96      8.69 o 
   1   4   4      516.06      526.07     11.73 o 
   2   4   4       64.72       83.21      5.47 o 
   3   4   4      136.25      122.23      5.50 o 
   4   4   4      224.36      230.79      6.90 o 
   5   4   4      189.45      179.18      5.32 o 
   6   4   4       13.34       12.77      2.61 o 
   7   4   4     1233.63     1174.10     16.87 o 
   8   4   4       61.84       65.60      4.46 o 
   9   4   4       18.33       21.99      3.35 o 
  10   4   4       10.99        6.89      3.06 o 
  11   4   4       47.68       36.88      4.17 o 
  12   4   4       74.27       84.45      5.42 o 
  13   4   4       52.49       61.20      8.39 o 
  14   4   4      193.20      233.54     10.67 o 
  15   4   4        3.16       10.42      4.96 o 
  16   4   4       21.17        8.95      5.42 o 
 -19   5   4        8.92       12.43      5.42 o 
 -18   5   4       39.70       33.07      7.08 o 
 -17   5   4       18.05       12.85      4.06 o 
 -16   5   4        1.62        1.19      2.65 o 
 -15   5   4       11.21        5.58      3.58 o 
 -14   5   4        1.24        1.54      3.34 o 
 -13   5   4      324.32      297.48      8.98 o 
 -12   5   4      708.18      680.00      9.52 o 
 -11   5   4       28.23       26.85      2.74 o 
 -10   5   4       41.89       40.86      2.93 o 
  -9   5   4        4.51        2.87      2.03 o 
  -8   5   4       30.22       34.82      2.89 o 
  -7   5   4       27.34       31.45      2.19 o 
  -6   5   4        1.00        1.52      1.42 o 
  -5   5   4       32.32       32.40      1.95 o 
  -4   5   4       38.33       60.58      2.71 o 
  -3   5   4      288.86      306.04      5.62 o 
  -2   5   4     2898.31     2965.87     34.28 o 
  -1   5   4       11.35        8.92      2.63 o 
   0   5   4       30.96       40.83      3.68 o 
   1   5   4        1.77       -0.96      2.66 o 
   2   5   4      140.50      166.80      6.87 o 
   3   5   4        8.94       10.55      4.48 o 
   4   5   4      346.36      287.88      9.22 o 
   5   5   4      474.55      438.27      9.25 o 
   6   5   4     1278.13     1210.20     19.40 o 
   7   5   4      391.45      406.34     10.19 o 
   8   5   4     1320.06     1257.17     21.02 o 
   9   5   4       67.03       60.48      6.41 o 
  10   5   4       28.55       20.70      3.96 o 
  11   5   4      129.01      118.27     11.64 o 
  12   5   4        0.15        2.85      5.08 o 
  13   5   4       23.13       25.74      5.91 o 
  14   5   4       34.96       41.30      6.38 o 
  15   5   4       68.59      110.83      8.60 o 
  16   5   4        2.01        4.11     10.29 o 
 -19   6   4       45.05       45.82      7.15 o 
 -18   6   4       21.65       29.62      6.11 o 
 -17   6   4       15.19       18.75      5.22 o 
 -16   6   4       32.61       32.67      5.70 o 
 -15   6   4       20.26       14.45      4.21 o 
 -14   6   4      143.04      160.40     13.63 o 
 -13   6   4      210.96      217.46      7.86 o 
 -12   6   4       59.52       54.31      3.86 o 
 -11   6   4      314.64      346.42      6.86 o 
 -10   6   4       12.98        8.31      2.45 o 
  -9   6   4      141.43      136.25      4.50 o 
  -8   6   4        4.62        5.43      1.85 o 
  -7   6   4       84.43       77.95      3.12 o 
  -6   6   4        0.45       -1.30      1.30 o 
  -5   6   4       30.99       38.92      2.43 o 
  -4   6   4      828.25      911.25     10.70 o 
  -3   6   4      788.92      788.01     10.45 o 
  -2   6   4       65.28       69.22      2.78 o 
  -1   6   4      548.39      535.76      9.78 o 
   0   6   4       53.15       56.55      4.24 o 
   1   6   4       16.21       15.74      3.72 o 
   2   6   4       32.21       28.26      4.07 o 
   3   6   4      371.92      350.06     13.05 o 
   4   6   4       70.46       84.52     11.50 o 
   5   6   4      916.20      887.64     29.29 o 
   6   6   4      825.63      778.79     21.42 o 
   7   6   4      493.57      470.70     10.83 o 
   8   6   4      135.12      129.27     10.59 o 
   9   6   4      334.05      368.16     14.98 o 
  10   6   4      289.27      279.34     31.47 o 
  11   6   4        1.57       -1.80      4.07 o 
  12   6   4       12.54       11.27      4.87 o 
  13   6   4        0.11        4.84      4.65 o 
  14   6   4       21.48       35.83      6.50 o 
  15   6   4        3.28        3.93      5.12 o 
 -18   7   4       42.02       20.97      5.92 o 
 -17   7   4       46.95       68.88     11.53 o 
 -16   7   4      152.29      165.51      9.43 o 
 -15   7   4       55.28       61.48      7.05 o 
 -14   7   4        1.29        4.27      4.14 o 
 -13   7   4        2.60        2.59      4.03 o 
 -12   7   4        6.83        7.97      3.94 o 
 -11   7   4       45.53       31.15      3.60 o 
 -10   7   4       25.63       23.75      2.92 o 
  -9   7   4        7.17        6.76      2.31 o 
  -8   7   4       93.34       96.18      4.03 o 
  -7   7   4      215.58      227.19      5.51 o 
  -6   7   4      209.88      201.66      4.31 o 
  -5   7   4      166.63      167.00      4.01 o 
  -4   7   4      179.44      174.81      4.09 o 
  -3   7   4      245.77      216.14      4.70 o 
  -2   7   4        6.37       10.46      2.01 o 
  -1   7   4        0.59       -1.51      2.36 o 
   0   7   4       92.21       95.24      5.04 o 
   1   7   4      226.23      210.50      8.25 o 
   2   7   4      155.77      140.18      7.38 o 
   3   7   4      381.92      353.02     29.66 o 
   4   7   4       47.65       39.18      9.99 o 
   5   7   4      420.34      350.14     24.21 o 
   6   7   4       48.83       40.75      9.38 o 
   7   7   4      182.88      140.48     11.50 o 
   8   7   4       16.23       16.64      5.99 o 
   9   7   4       49.93       44.14      5.80 o 
  10   7   4        3.99        7.97      4.77 o 
  11   7   4       76.94      102.25      7.90 o 
  12   7   4        2.51       13.29      5.00 o 
  13   7   4       49.31       50.51      8.77 o 
  14   7   4      109.47      152.15     10.12 o 
 -18   8   4       99.59      104.99     10.76 o 
 -17   8   4      181.78      193.36     10.73 o 
 -16   8   4       82.74       94.34      8.36 o 
 -15   8   4      166.50      126.52      9.85 o 
 -14   8   4        0.61        1.25      4.72 o 
 -13   8   4       12.78       11.91      4.76 o 
 -12   8   4       11.75       11.01      3.85 o 
 -11   8   4        1.13        1.84      2.94 o 
 -10   8   4       91.92       93.93      5.23 o 
  -9   8   4       35.56       34.72      3.71 o 
  -8   8   4       17.08       19.01      3.84 o 
  -7   8   4      414.95      415.54      8.57 o 
  -6   8   4       55.04       62.18      4.02 o 
  -5   8   4       25.65       23.23      3.07 o 
  -4   8   4        8.07       11.50      2.71 o 
  -3   8   4      171.97      179.97      5.52 o 
  -2   8   4      108.30       97.50      3.58 o 
  -1   8   4       21.04       15.18      2.15 o 
   0   8   4      589.72      570.55     14.45 o 
   1   8   4      283.02      269.07      9.64 o 
   2   8   4      456.90      435.92     12.09 o 
   3   8   4      417.79      418.45     15.19 o 
   4   8   4       14.10       10.59      5.56 o 
   5   8   4       56.22       47.68      5.61 o 
   6   8   4        0.47        0.94      4.16 o 
   7   8   4       14.16       16.27      4.60 o 
   8   8   4      204.50      199.52     15.22 o 
   9   8   4       10.07        9.16      4.74 o 
  10   8   4        0.79        2.70      4.52 o 
  11   8   4       16.34       23.75      5.70 o 
  12   8   4        4.71        9.95      5.12 o 
  13   8   4      165.20      222.80     11.86 o 
  14   8   4       16.32       37.30     11.07 o 
 -17   9   4      268.51      320.84     14.71 o 
 -16   9   4       20.12        8.35      5.42 o 
 -15   9   4        2.12        3.71      5.07 o 
 -14   9   4        1.27        4.14      4.81 o 
 -13   9   4       29.12       26.27      5.70 o 
 -12   9   4      207.93      203.82      9.13 o 
 -11   9   4       23.42       30.04      3.95 o 
 -10   9   4       49.23       58.91      5.10 o 
  -9   9   4      289.11      284.34      8.82 o 
  -8   9   4      541.70      538.34     12.86 o 
  -7   9   4      478.45      477.95      9.64 o 
  -6   9   4       25.27       22.75      3.25 o 
  -5   9   4      129.72      130.78      5.55 o 
  -4   9   4       33.50       32.94      3.47 o 
  -3   9   4       95.87      100.26      4.86 o 
  -2   9   4      120.35      125.87      6.65 o 
  -1   9   4      173.44      165.75      8.30 o 
   0   9   4        9.07        6.47      2.72 o 
   1   9   4       90.93       96.03      6.11 o 
   2   9   4      756.26      679.67     12.65 o 
   3   9   4      326.09      285.13     10.00 o 
   4   9   4       18.21        7.84      4.00 o 
   5   9   4       58.24       58.86      6.21 o 
   6   9   4        7.00       10.18      4.36 o 
   7   9   4      128.65      127.41     10.34 o 
   8   9   4        2.94        4.33      4.62 o 
   9   9   4       11.94       12.42      4.87 o 
  10   9   4        0.08        6.91      4.65 o 
  11   9   4       25.83       28.50      6.98 o 
  12   9   4       26.58       36.65      6.83 o 
  13   9   4        0.79       -1.57      4.95 o 
 -16  10   4       11.75        9.49      5.47 o 
 -15  10   4       28.24       16.36      5.94 o 
 -14  10   4      122.10      125.55     10.05 o 
 -13  10   4      164.28      171.80      9.97 o 
 -12  10   4       18.37       21.40      7.37 o 
 -11  10   4       23.58       24.05      4.05 o 
 -10  10   4      260.19      250.23      8.87 o 
  -9  10   4       11.68       12.87      3.61 o 
  -8  10   4       75.58       72.99      5.39 o 
  -7  10   4     1122.85     1124.26     16.72 o 
  -6  10   4        0.28        6.76      3.05 o 
  -5  10   4      818.79      824.06     13.45 o 
  -4  10   4       99.57       94.44      6.32 o 
  -3  10   4       29.97       36.03      5.68 o 
  -2  10   4      172.42      169.57      7.56 o 
  -1  10   4      665.89      559.30     12.52 o 
   0  10   4      188.03      183.26      8.39 o 
   1  10   4       70.43       53.17      6.61 o 
   2  10   4      548.18      484.46     13.66 o 
   3  10   4       39.71       32.19      7.05 o 
   4  10   4       83.46       76.97      8.58 o 
   5  10   4       18.26       21.54      5.06 o 
   6  10   4       16.11       17.83      5.06 o 
   7  10   4       28.59       27.83      5.52 o 
   8  10   4        0.59        3.10      5.97 o 
   9  10   4       18.45       36.33      6.23 o 
  10  10   4       45.93       49.21     10.74 o 
  11  10   4       20.29       25.05      7.62 o 
  12  10   4       13.23       19.04      6.20 o 
 -15  11   4        3.30        1.30      5.50 o 
 -14  11   4       13.75       23.08      6.72 o 
 -13  11   4        3.01        8.56      5.42 o 
 -12  11   4        8.20        1.10      4.95 o 
 -11  11   4       86.75      132.39      7.56 o 
 -10  11   4        0.71       -3.20      3.20 o 
  -9  11   4       77.13       59.23      5.00 o 
  -8  11   4      243.73      239.72      7.88 o 
  -7  11   4       79.13       68.91      5.29 o 
  -6  11   4       53.29       43.22      4.93 o 
  -5  11   4       97.20      102.07      6.43 o 
  -4  11   4      495.15      493.08     12.38 o 
  -3  11   4      127.20      123.68      7.09 o 
  -2  11   4       25.60       18.37      5.18 o 
  -1  11   4       24.46       21.45      4.35 o 
   0  11   4        1.22       -0.48      3.58 o 
   1  11   4       11.65        7.88      3.85 o 
   2  11   4       34.30       29.43      5.80 o 
   3  11   4        9.53        5.86      5.12 o 
   4  11   4       11.57       14.93      5.59 o 
   5  11   4      123.86      121.85     11.50 o 
   6  11   4        9.78       11.32      6.62 o 
   7  11   4        1.57        1.19      6.19 o 
   8  11   4      136.48      133.90     11.53 o 
   9  11   4       57.01       60.42      9.19 o 
  10  11   4      115.19      132.50     16.04 o 
  11  11   4       54.61       75.29     10.67 o 
 -13  12   4      298.56      379.87     14.56 o 
 -12  12   4       23.60       26.18      6.48 o 
 -11  12   4       12.09        7.29      4.06 o 
 -10  12   4       93.39       90.94      7.34 o 
  -9  12   4       14.18       12.84      6.38 o 
  -8  12   4        0.45        3.58      4.36 o 
  -7  12   4      245.85      251.67     12.14 o 
  -6  12   4        4.24        2.11      3.76 o 
  -5  12   4       18.45       19.17      4.37 o 
  -4  12   4        7.82       14.42      4.59 o 
  -3  12   4       22.57       11.26      4.37 o 
  -2  12   4      101.25       81.08      6.58 o 
  -1  12   4        7.54        5.82      4.12 o 
   0  12   4        1.28        1.33      3.72 o 
   1  12   4        6.46        8.84      4.11 o 
   2  12   4        9.99        5.85      4.89 o 
   3  12   4        4.98       10.17      5.22 o 
   4  12   4        0.72        3.60      4.65 o 
   5  12   4       18.66       20.53      6.86 o 
   6  12   4       18.53       26.73      6.87 o 
   7  12   4        2.63       10.40      5.70 o 
   8  12   4        3.39       -2.06      4.89 o 
   9  12   4        2.53        3.59      6.66 o 
 -11  13   4       29.42       38.22      8.11 o 
 -10  13   4       11.08       15.21      5.28 o 
  -9  13   4       25.99       33.01      5.69 o 
  -8  13   4       11.68       11.46      4.96 o 
  -7  13   4        3.91       -0.64      5.68 o 
  -6  13   4       10.59        8.94      6.04 o 
  -5  13   4        7.09        3.51      4.03 o 
  -4  13   4        0.94        1.29      4.11 o 
  -3  13   4        2.86       -3.79      3.97 o 
  -2  13   4       36.85       32.02      5.14 o 
  -1  13   4       10.19        9.65      5.22 o 
   0  13   4       17.03       19.34      6.03 o 
   1  13   4       11.66        8.35      5.66 o 
   2  13   4        0.16       -2.89      5.00 o 
   3  13   4       38.16       41.18      6.93 o 
   4  13   4       65.13       73.74      8.12 o 
   5  13   4        0.19        3.85      6.23 o 
   6  13   4       13.18       14.79      5.92 o 
   7  13   4       34.41       29.04      6.75 o 
   8  13   4      166.75      308.66     24.81 o 
  -9  14   4        0.03       -0.67      5.68 o 
  -8  14   4        1.96       -5.24      5.24 o 
  -7  14   4       52.84       60.29      7.92 o 
  -6  14   4        2.10        2.45      5.33 o 
  -5  14   4       38.14       37.98      8.04 o 
  -4  14   4       54.28      104.77     13.14 o 
  -3  14   4        1.11        1.61      5.47 o 
  -2  14   4       37.10       39.07      7.07 o 
  -1  14   4       19.73       18.80      8.28 o 
   0  14   4        4.68        9.05      7.28 o 
   1  14   4       26.15       28.25      6.73 o 
   2  14   4        2.93        1.53      5.77 o 
   3  14   4        1.57       12.46      8.47 o 
   4  14   4        8.04        3.75      5.68 o 
   5  14   4        5.38       -1.29      6.11 o 
  -5  15   4       32.30       27.81      6.55 o 
  -4  15   4        4.87        0.98      4.90 o 
  -3  15   4        2.01        5.16      6.03 o 
  -2  15   4        6.43       -1.82      7.84 o 
  -1  15   4       10.86       11.00      6.16 o 
   0  15   4       82.11       96.91      9.74 o 
   1  15   4      193.26      212.63     12.10 o 
   2  15   4       43.97       44.18     14.53 o 
 -20   1   5        7.01        7.27      4.33 o 
 -19   1   5        0.09        0.57      4.12 o 
 -18   1   5      173.90      174.09      8.59 o 
 -17   1   5       74.51       75.00     10.22 o 
 -16   1   5        3.48        5.80      3.81 o 
 -15   1   5        1.80        4.59      3.85 o 
 -14   1   5       26.82       33.88      4.67 o 
 -13   1   5       19.53       17.02      4.29 o 
 -12   1   5        0.05        0.75      3.36 o 
 -11   1   5      434.83      422.95     10.14 o 
 -10   1   5        4.61        6.67      3.40 o 
  -9   1   5      642.25      607.55     11.67 o 
  -8   1   5       90.79       95.67      2.39 o 
  -7   1   5       50.81       54.14      2.33 o 
  -6   1   5      238.42      235.60      4.21 o 
  -5   1   5      515.88      531.60      6.22 o 
  -4   1   5        2.25       10.79      1.46 o 
  -3   1   5      158.92      148.08      4.65 o 
  -2   1   5      136.56       98.39      3.83 o 
  -1   1   5      211.91      249.76      4.89 o 
   0   1   5      480.42      477.97      7.74 o 
   1   1   5      206.19      142.39      7.15 o 
   2   1   5        1.21       -1.60      1.60 o 
   3   1   5        2.18        2.42      2.10 o 
   4   1   5       20.90       12.56      2.85 o 
   5   1   5      120.91      104.24      4.72 o 
   6   1   5      828.14      750.00     12.72 o 
   7   1   5       28.39       28.99      3.61 o 
   8   1   5      189.21      186.13      8.57 o 
   9   1   5      142.96      129.29      5.94 o 
  10   1   5      116.18      101.68      5.50 o 
  11   1   5       42.94       43.81      5.47 o 
  12   1   5       13.45        4.33      4.07 o 
  13   1   5        6.54        4.04      4.16 o 
  14   1   5        0.27        2.52      5.21 o 
  15   1   5       17.24       23.96      4.58 o 
 -20   2   5       19.15       20.17      5.14 o 
 -19   2   5       85.07       77.85      6.83 o 
 -18   2   5       10.93       18.31      4.89 o 
 -17   2   5       10.50       17.27      4.18 o 
 -16   2   5       12.49        9.36      4.09 o 
 -15   2   5       14.81       19.13      4.44 o 
 -14   2   5       47.15       55.10      5.26 o 
 -13   2   5       35.34       40.63      7.10 o 
 -12   2   5      198.51      207.05      7.77 o 
 -11   2   5       96.16      101.53      6.15 o 
 -10   2   5       49.95       44.43      4.36 o 
  -9   2   5      615.71      639.38     12.10 o 
  -8   2   5      424.70      461.38      7.67 o 
  -7   2   5      295.15      292.08      4.72 o 
  -6   2   5        5.64        9.11      1.57 o 
  -5   2   5      249.97      204.54      4.11 o 
  -4   2   5       36.44       53.91      3.20 o 
  -3   2   5      228.34      208.60      5.68 o 
  -2   2   5      422.92      462.33      6.76 o 
  -1   2   5      142.55      150.91      3.97 o 
   0   2   5     1921.99     1923.18     18.66 o 
   1   2   5        6.03        4.51      2.39 o 
   2   2   5       92.68       95.49      5.24 o 
   3   2   5      267.67      252.20      6.73 o 
   4   2   5      276.26      267.25      6.78 o 
   5   2   5        5.28        7.60      2.80 o 
   6   2   5       52.64       45.29      3.94 o 
   7   2   5       25.07       26.58      3.67 o 
   8   2   5       39.36       37.61      4.04 o 
   9   2   5        1.20       -2.65      2.65 o 
  10   2   5       69.89       52.18      4.76 o 
  11   2   5       92.22       88.11      6.27 o 
  12   2   5        0.61        3.31      3.12 o 
  13   2   5       24.66       41.41      7.93 o 
  14   2   5       10.47       32.06      5.47 o 
  15   2   5        2.58       11.18      4.77 o 
 -20   3   5        0.19        2.12      4.49 o 
 -19   3   5       58.06       69.20      6.44 o 
 -18   3   5        5.51        5.79      4.11 o 
 -17   3   5      193.05      203.00     11.44 o 
 -16   3   5       49.24       44.14      5.13 o 
 -15   3   5        5.82        6.72      3.78 o 
 -14   3   5       73.38       64.11      5.66 o 
 -13   3   5       29.49       23.93      4.32 o 
 -12   3   5       37.20       37.17      4.44 o 
 -11   3   5       21.39       25.77      4.01 o 
 -10   3   5       76.07       76.17      3.59 o 
  -9   3   5       19.98       22.80      1.83 o 
  -8   3   5        0.40        0.46      1.13 o 
  -7   3   5       30.35       44.52      3.70 o 
  -6   3   5       13.30       25.49      2.13 o 
  -5   3   5        3.75        0.45      1.74 o 
  -4   3   5       38.23       51.51      4.61 o 
  -3   3   5      388.82      407.59      7.77 o 
  -2   3   5       58.37       56.09      2.95 o 
  -1   3   5       97.19      125.25      3.51 o 
   0   3   5       41.51       47.86      3.75 o 
   1   3   5      598.53      556.55     10.42 o 
   2   3   5      491.86      465.29      8.12 o 
   3   3   5      396.82      361.02      7.49 o 
   4   3   5      444.56      412.35      9.61 o 
   5   3   5     1046.24     1012.35     16.07 o 
   6   3   5       56.42       40.86      3.98 o 
   7   3   5        1.44        2.41      2.71 o 
   8   3   5      254.00      211.86      9.00 o 
   9   3   5        9.65        7.17      3.10 o 
  10   3   5        0.01       -1.54      3.03 o 
  11   3   5        1.63       -2.79      2.93 o 
  12   3   5       11.94       12.04      4.39 o 
  13   3   5       48.94       68.40      6.99 o 
  14   3   5        3.28        1.17      6.29 o 
  15   3   5       63.94      108.79     10.66 o 
 -19   4   5       54.37       79.25     11.44 o 
 -18   4   5        0.26        5.74      5.24 o 
 -17   4   5      147.84      146.72      9.35 o 
 -16   4   5      115.04      115.51      7.16 o 
 -15   4   5       54.10       57.43      5.49 o 
 -14   4   5       12.24       14.72      3.94 o 
 -13   4   5        0.68        2.95      2.91 o 
 -12   4   5       35.60       41.25      4.52 o 
 -11   4   5        2.10       -1.28      2.79 o 
 -10   4   5       13.60       18.49      2.44 o 
  -9   4   5        0.77        1.65      1.97 o 
  -8   4   5      338.75      360.76      5.21 o 
  -7   4   5      416.68      417.24      6.81 o 
  -6   4   5      105.12      115.67      4.20 o 
  -5   4   5       30.93       51.37      3.06 o 
  -4   4   5      230.64      243.92      5.89 o 
  -3   4   5      162.53      174.82      4.21 o 
  -2   4   5      514.78      504.90     11.72 o 
  -1   4   5       13.14       15.95      3.72 o 
   0   4   5      540.85      547.22     12.22 o 
   1   4   5      523.06      551.11     12.80 o 
   2   4   5       27.64       25.16      3.36 o 
   3   4   5      123.06      131.33      6.38 o 
   4   4   5        1.99        3.44      2.23 o 
   5   4   5      569.30      533.44     10.02 o 
   6   4   5      670.08      614.52     11.29 o 
   7   4   5       71.16       66.93      4.75 o 
   8   4   5       20.55       16.47      4.52 o 
   9   4   5        0.03       -0.50      3.95 o 
  10   4   5        0.68        3.83      4.07 o 
  11   4   5      151.59      139.04      8.15 o 
  12   4   5        0.03        3.00      4.25 o 
  13   4   5       14.90       16.37      5.86 o 
  14   4   5        4.63        9.68     10.89 o 
  15   4   5       44.96       53.99      7.27 o 
 -19   5   5        0.34       -2.76      4.59 o 
 -18   5   5        2.04        3.02      5.28 o 
 -17   5   5       49.83       45.85      6.64 o 
 -16   5   5       40.35       44.93      5.23 o 
 -15   5   5       58.09       54.86      5.43 o 
 -14   5   5        0.02       -2.51      3.34 o 
 -13   5   5       10.64        5.48      3.59 o 
 -12   5   5       46.56       62.44      5.19 o 
 -11   5   5      451.52      433.87      8.52 o 
 -10   5   5       11.15       13.37      2.36 o 
  -9   5   5      194.88      197.03      5.08 o 
  -8   5   5       17.69       11.65      2.24 o 
  -7   5   5       92.48       81.32      3.69 o 
  -6   5   5      604.94      593.51      8.49 o 
  -5   5   5       21.46       22.23      2.22 o 
  -4   5   5      109.10      109.10      4.80 o 
  -3   5   5      229.58      216.15      5.19 o 
  -2   5   5      161.13      173.03      7.43 o 
  -1   5   5      210.73      202.94      9.66 o 
   0   5   5        0.19       -2.90      2.90 o 
   1   5   5       37.18       37.75      4.65 o 
   2   5   5      214.82      183.98      7.80 o 
   3   5   5       73.31       65.04      7.48 o 
   4   5   5        9.41        5.89      4.91 o 
   5   5   5        5.22       -1.54      6.35 o 
   6   5   5        1.25       -1.03     10.29 o 
   7   5   5      343.04      325.26     13.90 o 
   8   5   5      157.57      136.72     14.22 o 
   9   5   5      137.61      145.00     10.48 o 
  10   5   5       65.62       54.47      7.67 o 
  11   5   5       29.95       36.70     15.43 o 
  12   5   5       61.06       66.03      8.77 o 
  13   5   5       25.01       26.24      8.47 o 
  14   5   5       20.17       28.45      6.27 o 
 -18   6   5        1.06        7.53      6.77 o 
 -17   6   5       19.96       12.16      5.42 o 
 -16   6   5       15.11        5.02      4.86 o 
 -15   6   5       15.86       15.72      5.85 o 
 -14   6   5      106.58       91.53      9.02 o 
 -13   6   5       94.44       82.49      7.72 o 
 -12   6   5       27.66       28.38      5.35 o 
 -11   6   5        6.02        6.73      2.78 o 
 -10   6   5      512.10      488.78      8.15 o 
  -9   6   5      100.99       99.69      4.25 o 
  -8   6   5      130.87      134.07      4.46 o 
  -7   6   5      234.06      243.96      5.51 o 
  -6   6   5       15.81       16.29      1.98 o 
  -5   6   5       46.16       44.08      3.05 o 
  -4   6   5      228.87      232.64      6.98 o 
  -3   6   5       60.34       52.66      5.47 o 
  -2   6   5      395.37      422.95     17.52 o 
  -1   6   5      137.06      147.92      7.34 o 
   0   6   5        2.67        5.27      3.72 o 
   1   6   5       16.55       19.93      4.84 o 
   2   6   5      151.04      136.24      7.45 o 
   3   6   5      909.77      824.92     21.38 o 
   4   6   5      404.31      345.45     19.37 o 
   5   6   5       41.26       38.84      6.62 o 
   6   6   5      148.19      133.91     19.97 o 
   7   6   5      234.15      213.05     11.55 o 
   8   6   5        2.48       -3.50      4.91 o 
   9   6   5       59.86       48.99      7.91 o 
  10   6   5        1.95        9.44      5.77 o 
  11   6   5       27.35       31.36      6.85 o 
  12   6   5      105.99      192.96     18.16 o 
  13   6   5       11.47        2.72      9.63 o 
  14   6   5        0.01        2.91      7.59 o 
 -18   7   5        3.54       -2.32      4.97 o 
 -17   7   5       20.32       25.27      5.78 o 
 -16   7   5        2.22        3.32      5.49 o 
 -15   7   5        0.29        7.48      4.84 o 
 -14   7   5       99.24      117.90      8.35 o 
 -13   7   5       11.16        4.41      4.40 o 
 -12   7   5       28.62       19.06      4.84 o 
 -11   7   5       85.32       90.86      5.78 o 
 -10   7   5       48.13       38.49      3.57 o 
  -9   7   5        0.98        4.26      2.73 o 
  -8   7   5       49.94       55.85      3.63 o 
  -7   7   5      452.51      415.89      7.25 o 
  -6   7   5       78.53       62.78      3.64 o 
  -5   7   5       82.61       77.21      4.05 o 
  -4   7   5      481.21      443.24     16.07 o 
  -3   7   5       10.59       16.61      4.64 o 
  -2   7   5      484.54      485.22     24.50 o 
  -1   7   5       49.49       48.16      5.45 o 
   0   7   5       42.25       33.47      5.12 o 
   1   7   5        9.00        4.36      3.81 o 
   2   7   5      199.38      215.91     11.95 o 
   3   7   5      132.91      135.86     35.40 o 
   4   7   5      291.36      278.69     12.82 o 
   5   7   5       15.52       11.66      5.77 o 
   6   7   5        9.08       19.06      5.95 o 
   7   7   5       15.25        5.98      5.77 o 
   8   7   5      112.98      122.07     10.27 o 
   9   7   5       15.08       24.36      6.62 o 
  10   7   5        6.51       15.40      9.68 o 
  11   7   5        0.04        6.79      4.71 o 
  12   7   5       57.19       83.36      8.15 o 
  13   7   5        8.46       14.03      6.96 o 
 -17   8   5        0.26       -4.86      4.86 o 
 -16   8   5       98.45      108.02     14.91 o 
 -15   8   5       25.25       10.19      8.73 o 
 -14   8   5        3.15        6.68      4.67 o 
 -13   8   5      334.64      337.34     16.49 o 
 -12   8   5       87.88       93.45      7.42 o 
 -11   8   5       31.88       32.91      4.37 o 
 -10   8   5       25.24       18.41      3.61 o 
  -9   8   5       31.33       32.57      3.78 o 
  -8   8   5       12.32        9.97      2.99 o 
  -7   8   5        0.95        1.22      2.60 o 
  -6   8   5      510.45      500.50     11.32 o 
  -5   8   5        0.02       -2.42      2.42 o 
  -4   8   5      128.52      123.68      6.67 o 
  -3   8   5       76.28       77.55      5.85 o 
  -2   8   5        8.09       16.27      4.52 o 
  -1   8   5       47.86       43.87      5.59 o 
   0   8   5       78.16       70.38      6.62 o 
   1   8   5       48.08       43.88      5.68 o 
   2   8   5      175.25      186.96      8.77 o 
   3   8   5      227.76      211.76     12.19 o 
   4   8   5      285.51      245.99     13.01 o 
   5   8   5      161.05      155.14     14.53 o 
   6   8   5        4.80       -2.98      6.66 o 
   7   8   5       13.14        1.35      5.51 o 
   8   8   5        0.01        1.21      5.51 o 
   9   8   5        9.25       10.19      5.00 o 
  10   8   5       66.86       71.70      7.62 o 
  11   8   5        5.40       15.01      5.66 o 
  12   8   5       31.36       33.67      6.52 o 
 -16   9   5        0.63       -3.07      5.13 o 
 -15   9   5       25.93       17.15      5.77 o 
 -14   9   5       38.68       38.27      6.50 o 
 -13   9   5       38.40       40.76      8.08 o 
 -12   9   5      399.81      402.90     13.24 o 
 -11   9   5       73.72       83.27      9.94 o 
 -10   9   5      242.98      242.17      7.65 o 
  -9   9   5        0.49        2.09      2.99 o 
  -8   9   5       59.99       56.86      5.16 o 
  -7   9   5       31.69       37.17      3.86 o 
  -6   9   5       54.64       62.26      5.00 o 
  -5   9   5      202.89      205.23      8.13 o 
  -4   9   5        6.62        1.47      3.68 o 
  -3   9   5       29.48       27.68      4.61 o 
  -2   9   5        0.85       -0.62      3.47 o 
  -1   9   5       35.66       32.27      5.57 o 
   0   9   5       60.78       63.79      6.52 o 
   1   9   5      248.98      256.70     10.32 o 
   2   9   5       73.05       78.70      8.14 o 
   3   9   5      159.12      139.98     16.95 o 
   4   9   5        0.00        0.36      5.77 o 
   5   9   5        2.65       -2.54      4.25 o 
   6   9   5        4.62        1.28      4.52 o 
   7   9   5       13.29       21.08      7.58 o 
   8   9   5        9.82       20.89      5.64 o 
   9   9   5       17.29       37.12      6.32 o 
  10   9   5        0.16        2.90      4.74 o 
  11   9   5       23.51       35.80      6.48 o 
  12   9   5        1.73        4.24      9.68 o 
 -15  10   5        1.50        0.04      5.06 o 
 -14  10   5       13.52        4.39      5.25 o 
 -13  10   5      318.01      328.35     12.83 o 
 -12  10   5       11.93       17.45      5.42 o 
 -11  10   5      382.55      391.09     15.66 o 
 -10  10   5        6.23       -2.08      3.30 o 
  -9  10   5        0.32       -2.91      2.91 o 
  -8  10   5      735.90      729.30     15.14 o 
  -7  10   5      225.53      246.04      9.20 o 
  -6  10   5      556.38      498.22     11.17 o 
  -5  10   5        1.48       -2.55      3.92 o 
  -4  10   5      423.87      415.82     11.39 o 
  -3  10   5      464.76      414.68     13.75 o 
  -2  10   5       11.89       10.85      4.09 o 
  -1  10   5        0.03       -3.59      3.59 o 
   0  10   5       25.96       17.46      4.36 o 
   1  10   5       83.73       77.30      7.18 o 
   2  10   5      103.88       75.01      9.19 o 
   3  10   5        3.20        2.40      5.77 o 
   4  10   5       13.80        4.13      6.19 o 
   5  10   5       19.52       21.79      7.28 o 
   6  10   5        0.00        0.00      5.56 o 
   7  10   5       38.27       54.17      8.77 o 
   8  10   5        8.81        4.24      9.68 o 
   9  10   5        1.58       -0.83      6.66 o 
  10  10   5       27.84       24.85     10.89 o 
 -14  11   5       74.43       66.35     10.91 o 
 -13  11   5      209.23      213.20     15.39 o 
 -12  11   5      105.99      100.61     11.76 o 
 -11  11   5       49.98       57.72      9.81 o 
 -10  11   5        4.45       -4.78      4.97 o 
  -9  11   5       22.88       29.76      5.14 o 
  -8  11   5        1.07        2.65      4.14 o 
  -7  11   5      322.58      332.10     10.58 o 
  -6  11   5      104.13      115.80      6.70 o 
  -5  11   5      133.62      118.77      7.82 o 
  -4  11   5      183.21      190.06      8.51 o 
  -3  11   5       16.44       24.71      4.89 o 
  -2  11   5      165.56      140.12      7.60 o 
  -1  11   5       14.66        9.15      4.22 o 
   0  11   5        0.06        3.21      4.02 o 
   1  11   5       49.33       49.26      5.41 o 
   2  11   5       12.17       10.50      5.09 o 
   3  11   5        0.01        7.26     13.62 o 
   4  11   5       10.64       15.57      7.05 o 
   5  11   5        1.04       -0.54      7.57 o 
   6  11   5       18.33       19.21      7.48 o 
   7  11   5       13.81       20.64      9.68 o 
   8  11   5        9.26       11.69      7.48 o 
   9  11   5        0.14       -7.57      7.57 o 
 -12  12   5       17.25       17.90     10.59 o 
 -11  12   5        8.62        0.91      7.28 o 
 -10  12   5       18.35       21.30      6.48 o 
  -9  12   5       94.74      100.14      7.55 o 
  -8  12   5      260.45      275.37     10.35 o 
  -7  12   5        6.52        3.38      4.46 o 
  -6  12   5       13.69       19.81      4.57 o 
  -5  12   5      280.60      286.97      9.90 o 
  -4  12   5       55.27       51.95      5.95 o 
  -3  12   5       72.26       74.47      6.65 o 
  -2  12   5      133.93      171.22      8.74 o 
  -1  12   5       60.65       55.12      5.97 o 
   0  12   5        0.11       -3.73      3.73 o 
   1  12   5       52.17       49.07      5.78 o 
   2  12   5        8.78       27.27      6.17 o 
   3  12   5        7.70        5.78      5.12 o 
   4  12   5       19.78       10.66      5.42 o 
   5  12   5        7.05       11.71      5.47 o 
   6  12   5       15.26       18.53      8.47 o 
   7  12   5      157.05      202.54     24.21 o 
   8  12   5        2.51       21.18     11.50 o 
 -10  13   5        3.59       -3.10      7.57 o 
  -9  13   5       49.55       39.34      6.20 o 
  -8  13   5       40.92       35.61      5.93 o 
  -7  13   5       28.70       45.64      8.21 o 
  -6  13   5        0.06        2.68      4.05 o 
  -5  13   5       50.00       58.07      5.78 o 
  -4  13   5        6.66        1.02      4.46 o 
  -3  13   5       94.18      102.06      9.52 o 
  -2  13   5       16.94        5.88      4.65 o 
  -1  13   5       27.14       15.70      4.96 o 
   0  13   5        0.11       -1.91      4.74 o 
   1  13   5        4.31        0.39      5.42 o 
   2  13   5       10.39       16.96      6.01 o 
   3  13   5       60.55       63.38     11.94 o 
   4  13   5       23.26       27.19      6.73 o 
   5  13   5       25.22       28.00      7.52 o 
   6  13   5       13.52       21.79     12.10 o 
  -7  14   5      103.49      129.33     19.79 o 
  -6  14   5        1.18       -4.90      4.90 o 
  -5  14   5       44.37       50.92      7.19 o 
  -4  14   5       22.77       22.39      6.67 o 
  -3  14   5        3.38        9.66      6.42 o 
  -2  14   5        2.42       -5.53      5.53 o 
  -1  14   5      104.36      112.23      9.99 o 
   0  14   5       37.73       35.59      7.38 o 
   1  14   5        0.28        2.33      5.50 o 
   2  14   5       29.77       38.06      7.07 o 
   3  14   5       12.05        0.61     10.89 o 
 -20   0   6      105.12      114.38     16.34 o 
 -19   0   6       18.04       20.47      7.24 o 
 -18   0   6       15.68       13.94      6.81 o 
 -17   0   6       12.20       19.40      6.96 o 
 -16   0   6        3.03       -4.67      8.78 o 
 -15   0   6      100.54       91.50      9.30 o 
 -14   0   6      310.14      289.88     21.79 o 
 -13   0   6       26.78       23.79      6.62 o 
 -12   0   6     2837.20     2894.51     74.14 o 
 -11   0   6       27.19       42.82      6.85 o 
 -10   0   6      433.39      469.24     15.33 o 
  -9   0   6       96.43      104.25      9.39 o 
  -8   0   6      436.86      473.58     14.34 o 
  -7   0   6       67.08       70.17      3.74 o 
  -6   0   6      384.79      367.79      8.85 o 
  -5   0   6     1040.03      962.25     18.25 o 
  -4   0   6      362.51      367.97      9.11 o 
  -3   0   6        0.74        7.39      2.70 o 
  -2   0   6     1119.58     1284.02     17.57 o 
  -1   0   6      829.28      859.58     23.29 o 
   0   0   6        6.98        0.91      2.66 o 
   1   0   6       11.74        7.26      3.42 o 
   2   0   6        0.36        1.51      3.42 o 
   3   0   6      294.24      303.45     10.67 o 
   4   0   6        1.95        1.21      3.78 o 
   5   0   6       22.36       15.79      4.65 o 
   6   0   6      783.55      695.86     18.27 o 
   7   0   6      302.76      308.34     12.06 o 
   8   0   6       50.36       52.29     11.50 o 
   9   0   6       12.83       12.24      4.91 o 
  10   0   6       90.71       78.52     17.85 o 
  11   0   6        0.37       -2.42      6.66 o 
  12   0   6        2.21        3.63      7.87 o 
  13   0   6        2.91       -1.82      7.87 o 
  14   0   6        2.54       19.37      9.68 o 
 -19   1   6        8.80        7.02      4.35 o 
 -18   1   6        4.32        5.98      4.44 o 
 -17   1   6       27.33       31.82      5.20 o 
 -16   1   6       25.58       32.19      5.06 o 
 -15   1   6        2.85        9.60      4.14 o 
 -14   1   6       21.89       19.63      6.38 o 
 -13   1   6      119.38      119.68      9.26 o 
 -12   1   6      173.43      165.05      7.61 o 
 -11   1   6     6522.51     6632.55     73.51 o 
 -10   1   6     1801.81     1788.32     25.04 o 
  -9   1   6        8.96        5.82      3.31 o 
  -8   1   6       55.56       59.09      2.68 o 
  -7   1   6       73.97       88.58      3.29 o 
  -6   1   6      282.87      279.13      5.52 o 
  -5   1   6       30.21       47.21      2.87 o 
  -4   1   6       57.53       72.22      4.42 o 
  -3   1   6      859.06      859.69     11.01 o 
  -2   1   6       11.92       13.90      2.18 o 
  -1   1   6      376.56      433.46      7.81 o 
   0   1   6       37.51       35.49      3.12 o 
   1   1   6        8.76        8.69      2.62 o 
   2   1   6      174.02      174.74      5.67 o 
   3   1   6      222.57      215.14      6.38 o 
   4   1   6      321.27      302.72     10.31 o 
   5   1   6      139.09      139.17      7.60 o 
   6   1   6      291.18      283.26      9.34 o 
   7   1   6      107.18       86.63      6.26 o 
   8   1   6      252.03      205.47      8.65 o 
   9   1   6       89.54       83.42      5.67 o 
  10   1   6        0.01       -0.91      3.09 o 
  11   1   6       27.71       26.90      6.46 o 
  12   1   6        2.61        8.00      4.47 o 
  13   1   6       55.22       80.23     13.47 o 
  14   1   6        0.00        3.90      4.60 o 
 -19   2   6        0.00        0.04      4.22 o 
 -18   2   6       95.27       97.21      7.30 o 
 -17   2   6        1.15       -1.77      3.93 o 
 -16   2   6       45.06       50.90      5.56 o 
 -15   2   6       64.10       45.16      5.29 o 
 -14   2   6      102.84       91.58     10.66 o 
 -13   2   6       45.51       52.10      5.34 o 
 -12   2   6       41.35       37.30      4.83 o 
 -11   2   6        2.41       -0.04      3.61 o 
 -10   2   6       10.72       15.28      3.86 o 
  -9   2   6      315.99      333.42      6.01 o 
  -8   2   6       64.85       61.93      3.19 o 
  -7   2   6      117.78      115.41      3.68 o 
  -6   2   6      191.64      165.58      5.22 o 
  -5   2   6       81.59      102.44      4.45 o 
  -4   2   6       51.53       55.92      2.95 o 
  -3   2   6       27.62       40.74      2.64 o 
  -2   2   6      375.66      368.30      6.50 o 
  -1   2   6       76.36       89.82      3.93 o 
   0   2   6       19.96       24.29      2.38 o 
   1   2   6      159.58      161.16      4.83 o 
   2   2   6      130.28      139.52      5.16 o 
   3   2   6        7.52        6.76      2.68 o 
   4   2   6      156.29      159.62      5.97 o 
   5   2   6      102.23      103.04      7.38 o 
   6   2   6      395.56      371.00      9.87 o 
   7   2   6       31.14       31.65      3.97 o 
   8   2   6       15.58       25.84      3.93 o 
   9   2   6        0.93        0.00      3.60 o 
  10   2   6       12.34        3.04      4.11 o 
  11   2   6       27.18       28.52      5.35 o 
  12   2   6      116.96      158.12      9.74 o 
  13   2   6        2.22       14.13      5.09 o 
  14   2   6        5.22        7.47      4.77 o 
 -19   3   6        0.05        8.36      6.29 o 
 -18   3   6        0.00        2.61      4.22 o 
 -17   3   6      118.48      128.04      7.88 o 
 -16   3   6        0.65       -0.66      3.78 o 
 -15   3   6       35.57       30.70      6.33 o 
 -14   3   6        2.51        6.32      3.86 o 
 -13   3   6        0.03        2.23      3.70 o 
 -12   3   6       19.09       23.63      4.35 o 
 -11   3   6       82.78       89.50      6.02 o 
 -10   3   6       19.18       21.90      4.25 o 
  -9   3   6      317.51      303.68      5.87 o 
  -8   3   6        3.87        5.74      2.54 o 
  -7   3   6        0.00        0.72      2.25 o 
  -6   3   6       34.54       33.94      4.97 o 
  -5   3   6        0.03        1.51      2.33 o 
  -4   3   6      122.68      130.82      4.80 o 
  -3   3   6      139.11      158.78      5.17 o 
  -2   3   6      149.34      141.37      4.11 o 
  -1   3   6      622.54      609.92      9.13 o 
   0   3   6       67.87       49.29      3.17 o 
   1   3   6      265.19      253.53      5.56 o 
   2   3   6        0.56        2.39      3.32 o 
   3   3   6      297.84      243.96      8.61 o 
   4   3   6       10.69       11.38      4.16 o 
   5   3   6        0.25       -3.05      3.37 o 
   6   3   6        4.82        7.85      3.72 o 
   7   3   6       34.08       25.27      4.62 o 
   8   3   6        8.31        8.35      4.16 o 
   9   3   6       13.73        9.08      4.39 o 
  10   3   6       95.03       88.87      7.08 o 
  11   3   6       89.38       94.73      7.57 o 
  12   3   6       57.87       71.48      8.29 o 
  13   3   6       37.34       59.24      9.68 o 
 -19   4   6        0.00        6.14      5.13 o 
 -18   4   6        0.61        5.66      5.13 o 
 -17   4   6       10.69       16.59      4.80 o 
 -16   4   6       75.10       68.92      6.33 o 
 -15   4   6        0.78        0.17      3.67 o 
 -14   4   6       26.75       24.09      5.68 o 
 -13   4   6        1.24        1.44      2.69 o 
 -12   4   6       88.62       75.56      7.77 o 
 -11   4   6       16.42       21.51      4.08 o 
 -10   4   6       18.87       21.35      3.29 o 
  -9   4   6        6.10        6.66      2.27 o 
  -8   4   6      384.77      407.51      7.14 o 
  -7   4   6        7.20        9.26      2.71 o 
  -6   4   6      645.74      656.80     10.35 o 
  -5   4   6       19.63       22.22      2.58 o 
  -4   4   6       19.19       15.91      2.14 o 
  -3   4   6       18.30       29.05      2.83 o 
  -2   4   6        0.02       -2.77      3.33 o 
  -1   4   6       11.81       13.31      3.96 o 
   0   4   6       23.56       22.67      4.63 o 
   1   4   6      169.42      153.54      6.38 o 
   2   4   6       18.40       25.16      4.65 o 
   3   4   6     1145.15     1110.12     20.60 o 
   4   4   6     1098.75     1032.28     20.02 o 
   5   4   6      642.65      589.69     21.59 o 
   6   4   6        1.60        6.66      3.84 o 
   7   4   6       74.23       57.40      8.44 o 
   8   4   6      185.40      201.84      9.63 o 
   9   4   6      234.67      228.14     13.70 o 
  10   4   6       88.97      112.57      7.80 o 
  11   4   6        0.06       -4.16      4.16 o 
  12   4   6       11.17        7.67      5.12 o 
  13   4   6        1.04        3.16      4.87 o 
 -18   5   6       73.25       63.32      7.68 o 
 -17   5   6      204.02      196.33     12.61 o 
 -16   5   6        5.37        8.76      5.06 o 
 -15   5   6      149.27      142.41      7.59 o 
 -14   5   6        2.75       11.28      3.97 o 
 -13   5   6        7.00       10.64      3.77 o 
 -12   5   6        7.31       10.12      3.81 o 
 -11   5   6       24.60       19.83      4.37 o 
 -10   5   6       50.54       50.61      3.98 o 
  -9   5   6        2.11        3.06      2.88 o 
  -8   5   6       13.29       12.59      2.93 o 
  -7   5   6      690.24      705.45      9.87 o 
  -6   5   6      274.48      265.00      7.33 o 
  -5   5   6     1699.64     1675.77     23.11 o 
  -4   5   6       16.51       18.61      2.65 o 
  -3   5   6        0.41       -3.46      3.46 o 
  -2   5   6       27.69       25.00      4.54 o 
  -1   5   6       93.93       78.50      6.31 o 
   0   5   6      109.64      114.60      7.34 o 
   1   5   6     1426.20     1343.60     23.76 o 
   2   5   6        3.44       10.89      5.14 o 
   3   5   6     1350.03     1219.50     27.82 o 
   4   5   6      276.34      301.40     13.25 o 
   5   5   6        7.38       10.46      5.34 o 
   6   5   6       19.15       20.97      6.19 o 
   7   5   6       17.38       26.46      6.38 o 
   8   5   6       32.35       40.36      7.28 o 
   9   5   6       34.72       18.36      6.38 o 
  10   5   6       66.18       91.81     10.05 o 
  11   5   6        0.83        3.22      5.95 o 
  12   5   6       47.59       52.15     11.80 o 
  13   5   6        2.90       12.58      6.96 o 
 -18   6   6        7.90       10.19      5.49 o 
 -17   6   6       20.58       19.56      7.23 o 
 -16   6   6      228.81      233.47     12.73 o 
 -15   6   6       47.73       51.79      7.64 o 
 -14   6   6       25.56       29.99      6.48 o 
 -13   6   6        6.62       10.10      4.44 o 
 -12   6   6       90.13       72.82      6.89 o 
 -11   6   6        8.30       12.64      3.78 o 
 -10   6   6       61.64       57.45      4.72 o 
  -9   6   6        1.47        1.59      2.48 o 
  -8   6   6       41.65       46.30      3.74 o 
  -7   6   6      180.06      192.72      5.14 o 
  -6   6   6       34.32       36.16      3.03 o 
  -5   6   6      163.56      179.84      6.04 o 
  -4   6   6       12.42       11.99      4.52 o 
  -3   6   6      105.99      109.79      7.38 o 
  -2   6   6      340.72      337.38     10.93 o 
  -1   6   6        1.88        0.50      4.07 o 
   0   6   6      349.47      331.97     13.19 o 
   1   6   6       54.52       44.86      9.83 o 
   2   6   6     1258.02     1158.35     27.17 o 
   3   6   6      274.26      242.06     12.19 o 
   4   6   6       63.42       72.87      8.56 o 
   5   6   6        0.80        5.83      6.35 o 
   6   6   6      175.30      161.33     28.14 o 
   7   6   6       28.65       32.09      7.26 o 
   8   6   6      130.23      131.13     26.93 o 
   9   6   6        1.79       20.01      6.62 o 
  10   6   6       31.31       61.93      8.96 o 
  11   6   6      100.85      123.16     11.13 o 
  12   6   6        9.19       33.10      7.91 o 
 -17   7   6       42.94       50.88      8.57 o 
 -16   7   6        2.25        6.45      5.09 o 
 -15   7   6       11.86        5.48      5.06 o 
 -14   7   6       84.50       77.04      7.17 o 
 -13   7   6       23.09       20.03      5.04 o 
 -12   7   6        1.84        1.12      5.54 o 
 -11   7   6        6.79        7.69      5.04 o 
 -10   7   6       75.39       59.41      4.99 o 
  -9   7   6        1.96        0.06      4.35 o 
  -8   7   6       33.12       34.71      3.46 o 
  -7   7   6       14.48       19.74      3.98 o 
  -6   7   6      332.43      327.11      9.98 o 
  -5   7   6      303.65      306.83      9.73 o 
  -4   7   6        0.62        3.44      4.30 o 
  -3   7   6      203.17      208.28      9.18 o 
  -2   7   6      240.45      218.57      9.52 o 
  -1   7   6       14.21       17.25      9.06 o 
   0   7   6       54.89       56.24      8.12 o 
   1   7   6       34.38       38.10      5.57 o 
   2   7   6       85.82       92.37     17.25 o 
   3   7   6      113.18      110.55      9.84 o 
   4   7   6       32.01       32.52      6.85 o 
   5   7   6       37.89       17.82      9.08 o 
   6   7   6        4.59       12.24      5.77 o 
   7   7   6       17.97        9.08      5.99 o 
   8   7   6        5.87        3.03      5.56 o 
   9   7   6      168.41      219.93     16.95 o 
  10   7   6       36.39       46.92      8.34 o 
  11   7   6        9.59       20.72      7.87 o 
  12   7   6        1.66       -7.87      7.87 o 
 -16   8   6       33.37       39.15      9.08 o 
 -15   8   6        0.12       -4.87      5.57 o 
 -14   8   6       27.82       31.81      5.87 o 
 -13   8   6        0.76       -1.88      4.25 o 
 -12   8   6      149.40      166.31      9.03 o 
 -11   8   6        1.62        8.22      4.31 o 
 -10   8   6        9.84       11.02      5.88 o 
  -9   8   6       40.78       32.18      4.55 o 
  -8   8   6       65.79       55.60      5.25 o 
  -7   8   6       24.38       32.15      5.98 o 
  -6   8   6       62.66       68.13      5.26 o 
  -5   8   6      305.30      295.73      8.56 o 
  -4   8   6      220.05      213.15      9.88 o 
  -3   8   6        0.40        5.99      4.62 o 
  -2   8   6      459.96      477.79     13.80 o 
  -1   8   6      353.43      324.66     11.25 o 
   0   8   6       39.71       30.82      5.31 o 
   1   8   6        9.75        8.58      6.02 o 
   2   8   6       17.92       12.43      5.95 o 
   3   8   6       71.04       76.69      8.96 o 
   4   8   6       22.35       21.75      6.62 o 
   5   8   6        3.83       -1.40      5.34 o 
   6   8   6       77.74       81.24     11.20 o 
   7   8   6       17.52       16.71      7.26 o 
   8   8   6       28.28       19.67      6.85 o 
   9   8   6       24.97       39.18      9.99 o 
  10   8   6      128.60      147.73     10.00 o 
  11   8   6        1.42        5.49      5.57 o 
 -15   9   6       24.47       20.77      6.01 o 
 -14   9   6       69.92       75.71     12.71 o 
 -13   9   6      173.65      176.06     15.13 o 
 -12   9   6        5.47        7.07      7.48 o 
 -11   9   6      549.84      526.38     21.15 o 
 -10   9   6        0.08       -3.26      6.11 o 
  -9   9   6       17.79        8.87      4.46 o 
  -8   9   6        6.03        2.98      3.67 o 
  -7   9   6       31.68       24.17      4.61 o 
  -6   9   6       10.45        5.80      3.80 o 
  -5   9   6      257.95      238.52      7.96 o 
  -4   9   6      215.40      197.21      8.31 o 
  -3   9   6       70.92       56.95      5.73 o 
  -2   9   6      179.20      184.55      9.29 o 
  -1   9   6      404.31      369.00     13.17 o 
   0   9   6      103.75       99.24      7.99 o 
   1   9   6       85.85       69.70     10.29 o 
   2   9   6      111.81      116.87     13.62 o 
   3   9   6        6.77       11.02      6.66 o 
   4   9   6       28.28       21.29      8.47 o 
   5   9   6       28.21       15.21      6.96 o 
   6   9   6        4.05       -3.36      5.77 o 
   7   9   6        0.71        2.12      8.78 o 
   8   9   6        1.10        9.08      5.22 o 
   9   9   6       29.22       29.45      6.15 o 
  10   9   6       26.36       34.18      7.91 o 
 -14  10   6       33.60       27.94      8.77 o 
 -13  10   6      108.09      105.49     12.58 o 
 -12  10   6      310.12      289.25     16.25 o 
 -11  10   6        0.06       -6.54      6.54 o 
 -10  10   6      135.14      120.71     12.62 o 
  -9  10   6       79.47       83.94      8.17 o 
  -8  10   6      154.50      159.21      9.71 o 
  -7  10   6        4.04       -1.45      4.06 o 
  -6  10   6       28.35       25.92      4.50 o 
  -5  10   6       68.08       68.22      5.58 o 
  -4  10   6       42.53       38.98      5.26 o 
  -3  10   6        3.44        2.20      4.02 o 
  -2  10   6      386.80      371.75     11.16 o 
  -1  10   6       40.34       35.07      5.80 o 
   0  10   6      108.63      106.05     12.01 o 
   1  10   6       46.04       47.91      6.27 o 
   2  10   6        0.96        4.84      5.99 o 
   3  10   6        2.75        6.07      5.95 o 
   4  10   6      138.08      143.54     11.72 o 
   5  10   6        4.55        5.24      6.19 o 
   6  10   6       53.54       80.73      9.81 o 
   7  10   6        9.49       10.59      6.42 o 
   8  10   6       33.92       58.37      9.62 o 
   9  10   6       20.70       19.97     11.50 o 
 -13  11   6        1.28       -0.45      7.48 o 
 -12  11   6        5.86       13.74      7.91 o 
 -11  11   6      309.46      314.71     17.33 o 
 -10  11   6      133.07      130.82     13.25 o 
  -9  11   6      130.59      130.01     13.10 o 
  -8  11   6      115.10      115.54      7.75 o 
  -7  11   6      200.26      195.25      9.14 o 
  -6  11   6       38.70       37.53      5.18 o 
  -5  11   6      112.26      110.83      6.81 o 
  -4  11   6      109.83      105.01      7.33 o 
  -3  11   6       27.70       19.58      4.83 o 
  -2  11   6        3.56        2.59      4.13 o 
  -1  11   6       81.47       75.64      9.17 o 
   0  11   6       22.36       19.24      4.85 o 
   1  11   6        7.18        7.70      6.32 o 
   2  11   6        9.36       14.65      7.05 o 
   3  11   6        1.28        0.30      6.42 o 
   4  11   6       52.49       49.14      8.99 o 
   5  11   6       78.27      116.17     14.53 o 
   6  11   6       21.95       18.59      7.67 o 
   7  11   6      156.71      172.83     12.84 o 
 -11  12   6        3.50       -0.26     12.41 o 
 -10  12   6        9.17       -0.11      7.87 o 
  -9  12   6        0.67       -2.12      5.00 o 
  -8  12   6       29.81       26.92      5.53 o 
  -7  12   6      107.28      106.63      9.90 o 
  -6  12   6       64.81       75.98      6.33 o 
  -5  12   6        6.17       -1.27      3.88 o 
  -4  12   6       31.60       22.57      5.16 o 
  -3  12   6        0.07        0.12      4.19 o 
  -2  12   6        0.00        1.86      4.28 o 
  -1  12   6        8.70        6.47      4.49 o 
   0  12   6       43.43       34.10      5.64 o 
   1  12   6      106.61      118.08      9.17 o 
   2  12   6        0.72        1.24      5.13 o 
   3  12   6        9.44       14.12      6.01 o 
   4  12   6        0.00       -3.87      8.17 o 
   5  12   6        5.13       11.20      7.70 o 
  -8  13   6        4.68       -4.64      4.64 o 
  -7  13   6        3.86        2.46      4.72 o 
  -6  13   6        4.00        3.76      4.50 o 
  -5  13   6       25.49       21.66      5.08 o 
  -4  13   6       13.22        5.28      4.83 o 
  -3  13   6        7.97       14.34      5.09 o 
  -2  13   6        0.21       -4.17      4.17 o 
  -1  13   6        3.52        1.16      4.68 o 
   0  13   6        0.74        2.05      7.22 o 
   1  13   6       17.49       22.80      6.73 o 
   2  13   6        0.99       -0.20      5.42 o 
   3  13   6        1.40       13.31     11.50 o 
 -19   1   7        4.01        7.03      9.78 o 
 -18   1   7        8.06        9.46      4.80 o 
 -17   1   7        3.42        5.10      4.35 o 
 -16   1   7       19.41       15.41      4.68 o 
 -15   1   7       46.31       40.98      6.42 o 
 -14   1   7       78.42       79.03      6.63 o 
 -13   1   7       84.84       81.27      6.74 o 
 -12   1   7      686.57      695.67     14.74 o 
 -11   1   7        0.40        5.16      3.88 o 
 -10   1   7       72.25       71.33      5.95 o 
  -9   1   7       10.82        1.53      3.75 o 
  -8   1   7      256.39      242.43      9.29 o 
  -7   1   7       15.77       18.54      3.35 o 
  -6   1   7        6.81        3.15      2.15 o 
  -5   1   7       33.80       37.49      3.07 o 
  -4   1   7      285.05      295.71      8.28 o 
  -3   1   7       17.69       25.18      2.67 o 
  -2   1   7        1.96       -0.24      2.12 o 
  -1   1   7       15.80        9.35      2.24 o 
   0   1   7        9.78       10.75      2.71 o 
   1   1   7        0.73        3.60      2.79 o 
   2   1   7       17.46       23.90      3.43 o 
   3   1   7       21.91       25.71      4.19 o 
   4   1   7        3.33       -2.51      2.75 o 
   5   1   7       18.56       22.25      3.55 o 
   6   1   7       59.38       52.58      6.40 o 
   7   1   7       50.13       45.73      5.53 o 
   8   1   7       43.79       40.93      5.42 o 
   9   1   7        0.55       -5.45      5.45 o 
  10   1   7        0.06       -0.19      5.34 o 
  11   1   7        9.76       22.84      6.62 o 
  12   1   7       10.73       11.78      6.38 o 
 -19   2   7        0.25        6.29      4.67 o 
 -18   2   7        2.68       11.42      7.51 o 
 -17   2   7       18.42       13.10      4.63 o 
 -16   2   7        1.42        1.19      4.28 o 
 -15   2   7      135.78      131.69      7.75 o 
 -14   2   7       30.29       40.45      6.00 o 
 -13   2   7       20.43       13.18      4.31 o 
 -12   2   7       88.52      111.15      7.13 o 
 -11   2   7       78.92       90.18      7.25 o 
 -10   2   7        4.02        2.12      3.68 o 
  -9   2   7       18.68       13.93      3.97 o 
  -8   2   7       85.02       86.17      4.56 o 
  -7   2   7        0.17        2.43      2.63 o 
  -6   2   7       21.49       20.30      3.12 o 
  -5   2   7       13.65       17.92      3.05 o 
  -4   2   7        0.93        2.72      2.53 o 
  -3   2   7        6.52        8.86      2.29 o 
  -2   2   7       52.02       54.64      3.58 o 
  -1   2   7       15.35       13.66      2.64 o 
   0   2   7       57.26       56.10      4.26 o 
   1   2   7        6.00        5.12      2.50 o 
   2   2   7     1045.39      977.12     23.10 o 
   3   2   7        7.99        1.50      2.93 o 
   4   2   7      122.30      111.44     17.25 o 
   5   2   7      283.70      229.94     11.33 o 
   6   2   7        6.14        6.56      3.73 o 
   7   2   7      152.52      141.66      7.99 o 
   8   2   7       32.55       31.68      5.09 o 
   9   2   7       29.01       33.39      5.68 o 
  10   2   7        8.16       10.04      4.62 o 
  11   2   7       60.41       83.00      7.80 o 
  12   2   7       29.68       40.23      6.38 o 
 -18   3   7       33.36       30.82      7.35 o 
 -17   3   7        7.49        3.51      5.07 o 
 -16   3   7        7.76        3.31      5.59 o 
 -15   3   7        0.60        5.83      3.94 o 
 -14   3   7        0.08       -1.80      4.72 o 
 -13   3   7      124.11      124.15      8.76 o 
 -12   3   7       51.44       39.17      4.98 o 
 -11   3   7       13.31       12.99      4.15 o 
 -10   3   7        9.40       14.31      3.85 o 
  -9   3   7      147.12      159.11      7.13 o 
  -8   3   7       18.45       23.98      3.90 o 
  -7   3   7       37.78       43.64      3.72 o 
  -6   3   7        4.92       11.29      2.90 o 
  -5   3   7      144.21      132.48      5.25 o 
  -4   3   7      268.21      271.05      6.75 o 
  -3   3   7      239.80      257.84      6.32 o 
  -2   3   7      135.43      122.10      5.82 o 
  -1   3   7       12.55        9.06      3.31 o 
   0   3   7      373.41      372.30      9.54 o 
   1   3   7      449.45      406.91      9.96 o 
   2   3   7      349.01      330.68     10.57 o 
   3   3   7       75.33       71.64     10.75 o 
   4   3   7        8.77        5.79      4.07 o 
   5   3   7        4.92        3.94      3.89 o 
   6   3   7        0.28       -2.42      3.60 o 
   7   3   7       18.63       16.72      4.65 o 
   8   3   7       51.00       63.46      6.36 o 
   9   3   7       70.74       81.15      7.07 o 
  10   3   7        3.95       21.85      5.42 o 
  11   3   7       37.65       49.77      6.62 o 
  12   3   7        0.05        6.05      4.89 o 
 -18   4   7       32.80       33.78      6.58 o 
 -17   4   7        2.20        1.99      4.97 o 
 -16   4   7       53.85       72.09      7.63 o 
 -15   4   7       69.86       76.72      6.55 o 
 -14   4   7      104.25      107.72      8.25 o 
 -13   4   7        1.32        3.21      3.03 o 
 -12   4   7        5.09       -0.56      3.76 o 
 -11   4   7        7.56       11.28      3.75 o 
 -10   4   7        0.10        5.42      3.39 o 
  -9   4   7       67.26       84.34      4.70 o 
  -8   4   7       29.70       31.38      3.88 o 
  -7   4   7      154.39      163.51      8.60 o 
  -6   4   7       46.94       48.07      4.34 o 
  -5   4   7      140.48      133.61      5.11 o 
  -4   4   7       13.85       17.07      3.30 o 
  -3   4   7       73.38       67.85      6.36 o 
  -2   4   7       10.81        7.48      4.16 o 
  -1   4   7       50.21       43.18      5.47 o 
   0   4   7        0.20        4.59      4.07 o 
   1   4   7      180.26      184.53      7.32 o 
   2   4   7       11.77       15.20      6.01 o 
   3   4   7      583.56      539.93     14.07 o 
   4   4   7       35.01       28.72      4.87 o 
   5   4   7        0.69        3.46      3.72 o 
   6   4   7       21.15       13.24      5.01 o 
   7   4   7       25.88       22.11      5.15 o 
   8   4   7        0.83        5.63      4.52 o 
   9   4   7        1.24        9.29      5.04 o 
  10   4   7       17.95       18.72      5.22 o 
  11   4   7       54.78       84.71      7.83 o 
 -17   5   7        6.82        7.47      5.06 o 
 -16   5   7       20.05       23.64      5.58 o 
 -15   5   7       30.78       31.78      6.02 o 
 -14   5   7        1.78       13.44      4.84 o 
 -13   5   7      197.23      197.74      8.41 o 
 -12   5   7       13.82        6.13      3.67 o 
 -11   5   7      258.25      278.10     10.40 o 
 -10   5   7      240.56      228.81     11.97 o 
  -9   5   7       85.49       77.39      6.81 o 
  -8   5   7        6.71        5.42      3.11 o 
  -7   5   7        0.16        3.76      3.39 o 
  -6   5   7      502.82      496.13     12.53 o 
  -5   5   7       58.57       58.28      5.28 o 
  -4   5   7        2.38        0.79      4.17 o 
  -3   5   7      323.40      338.53     11.35 o 
  -2   5   7        2.87       -3.60      3.60 o 
  -1   5   7       32.64       35.93      5.35 o 
   0   5   7       74.91       61.34      6.27 o 
   1   5   7      100.90       84.36      7.19 o 
   2   5   7       67.57       70.39      9.99 o 
   3   5   7      422.39      385.65     23.60 o 
   4   5   7        0.63        2.78      5.34 o 
   5   5   7        0.00        2.71      5.34 o 
   6   5   7      153.29      126.88     10.24 o 
   7   5   7       61.16       62.24      8.78 o 
   8   5   7       11.84        2.13      7.26 o 
   9   5   7       10.10       14.53      6.62 o 
  10   5   7       26.30       26.30      7.05 o 
  11   5   7        9.10       18.16      6.85 o 
 -17   6   7       13.78       12.15      7.26 o 
 -16   6   7       12.74        6.86      5.14 o 
 -15   6   7       11.71       13.70      5.21 o 
 -14   6   7       36.77       37.10      5.85 o 
 -13   6   7      108.78      106.50     10.12 o 
 -12   6   7        1.37        1.74      3.81 o 
 -11   6   7       55.82       75.67     10.42 o 
 -10   6   7       26.52       31.42      9.57 o 
  -9   6   7        0.04        0.13      5.77 o 
  -8   6   7        0.07       -2.25      2.75 o 
  -7   6   7      265.83      280.60     11.82 o 
  -6   6   7       40.08       41.39      4.21 o 
  -5   6   7        0.62        1.02      3.69 o 
  -4   6   7       20.08       19.59      5.00 o 
  -3   6   7       57.59       65.72      6.73 o 
  -2   6   7      109.85      107.11      7.82 o 
  -1   6   7      318.23      333.52     11.52 o 
   0   6   7      124.06      118.24      7.91 o 
   1   6   7       75.60       77.86      7.20 o 
   2   6   7       21.84       34.18      9.38 o 
   3   6   7       40.95       24.44      6.42 o 
   4   6   7      140.78      148.88     10.91 o 
   5   6   7        1.54       -4.91      4.91 o 
   6   6   7        8.75       14.63      6.19 o 
   7   6   7       11.44       19.17      6.62 o 
   8   6   7       33.66       46.27      8.34 o 
   9   6   7      110.42      153.24     12.19 o 
  10   6   7       26.07       32.95      7.91 o 
 -16   7   7       65.04       71.60      8.00 o 
 -15   7   7        7.07        8.69      7.51 o 
 -14   7   7        0.08       -0.88      4.70 o 
 -13   7   7       62.32       43.36      9.19 o 
 -12   7   7       55.60       47.96      9.19 o 
 -11   7   7       20.83       11.64      7.24 o 
 -10   7   7        7.24        2.44      6.81 o 
  -9   7   7       65.82       71.20     19.06 o 
  -8   7   7       52.42       49.70      5.14 o 
  -7   7   7        5.52        5.36      3.74 o 
  -6   7   7       37.13       28.99      7.26 o 
  -5   7   7      157.36      157.24      8.13 o 
  -4   7   7       86.96       77.41      7.35 o 
  -3   7   7        0.44        1.73      5.30 o 
  -2   7   7       35.57       39.64      5.82 o 
  -1   7   7      542.72      516.30     14.54 o 
   0   7   7      385.43      375.14     12.55 o 
   1   7   7       16.81       22.64      5.22 o 
   2   7   7       45.37       37.81      8.47 o 
   3   7   7       50.17       34.20      7.05 o 
   4   7   7       88.18       58.50      8.53 o 
   5   7   7       11.43        9.29      9.68 o 
   6   7   7        6.31       12.49      5.95 o 
   7   7   7       29.41       42.65      8.78 o 
   8   7   7       94.36      135.54     11.33 o 
   9   7   7        7.55        4.78     17.25 o 
  10   7   7        3.66        9.08      9.68 o 
 -15   8   7       74.93       55.46     10.27 o 
 -14   8   7        0.85       -3.18      6.81 o 
 -13   8   7       57.92       56.64     10.05 o 
 -12   8   7        0.02       -6.33      6.38 o 
 -11   8   7       92.93       85.02     11.20 o 
 -10   8   7        9.12        8.08      6.81 o 
  -9   8   7      101.82       83.85     10.27 o 
  -8   8   7       77.87       78.80      6.16 o 
  -7   8   7       32.92       30.97      4.78 o 
  -6   8   7        0.93        0.68      3.53 o 
  -5   8   7       72.49       75.25      6.45 o 
  -4   8   7       54.96       48.77      6.52 o 
  -3   8   7        1.53        0.92      4.62 o 
  -2   8   7        7.05       14.41      5.22 o 
  -1   8   7       23.60       15.94      5.24 o 
   0   8   7       58.22       37.72      5.92 o 
   1   8   7       19.27       12.85      4.87 o 
   2   8   7       37.64       38.18      7.48 o 
   3   8   7       25.40       18.76      6.42 o 
   4   8   7       37.12       54.00      8.53 o 
   5   8   7       15.21       35.85      7.91 o 
   6   8   7       29.84       40.34      7.91 o 
   7   8   7       17.99       24.04      7.48 o 
   8   8   7        6.78       14.17      7.24 o 
   9   8   7        3.70       -1.21      9.08 o 
 -14   9   7       83.87       99.19     18.46 o 
 -13   9   7       50.73       33.49      9.39 o 
 -12   9   7       60.72       60.56     10.27 o 
 -11   9   7        0.46       -6.30      6.81 o 
 -10   9   7      345.41      372.01     32.38 o 
  -9   9   7       39.83       25.33      8.34 o 
  -8   9   7       24.25       29.04      5.72 o 
  -7   9   7      217.92      196.51     10.94 o 
  -6   9   7      102.35       84.40      6.14 o 
  -5   9   7        4.69        0.62      3.57 o 
  -4   9   7       63.81       73.66     11.53 o 
  -3   9   7        0.69       -3.91      4.52 o 
  -2   9   7       54.08       52.22      6.62 o 
  -1   9   7        2.75       11.72      5.35 o 
   0   9   7      166.37      138.31      8.96 o 
   1   9   7       44.56       43.68      6.38 o 
   2   9   7       85.18       80.19      9.84 o 
   3   9   7        6.37        9.41      8.47 o 
   4   9   7       21.79       14.35      7.57 o 
   5   9   7        1.74        3.12      6.62 o 
   6   9   7        7.18       -3.33      5.99 o 
   7   9   7        9.06       19.99      7.67 o 
   8   9   7       78.71      159.17     18.16 o 
 -13  10   7        0.80        0.91      7.28 o 
 -12  10   7        0.35        2.58      7.48 o 
 -11  10   7      203.96      193.68     14.98 o 
 -10  10   7        1.81       -0.92      7.48 o 
  -9  10   7       26.31       18.16      8.34 o 
  -8  10   7       12.61       10.35      5.55 o 
  -7  10   7       41.04       53.15      5.90 o 
  -6  10   7        8.90        7.22      4.07 o 
  -5  10   7        2.94        1.42      3.74 o 
  -4  10   7        1.00        0.44      4.22 o 
  -3  10   7      221.30      241.01      9.65 o 
  -2  10   7       65.71       59.49      7.18 o 
  -1  10   7        0.57       -2.26      5.53 o 
   0  10   7        6.40        7.29      5.09 o 
   1  10   7        0.84       -3.00      4.36 o 
   2  10   7        0.30        2.50      7.87 o 
   3  10   7        7.58       13.62      6.85 o 
   4  10   7        8.42       15.13      7.28 o 
   5  10   7        2.00        0.84      6.62 o 
   6  10   7        8.08       16.54     14.53 o 
 -11  11   7      116.06      121.76     13.67 o 
 -10  11   7      120.31      109.01     12.41 o 
  -9  11   7       83.39       90.78     11.98 o 
  -8  11   7       14.88       16.62      8.27 o 
  -7  11   7      497.97      498.36     13.43 o 
  -6  11   7        3.74       -0.88      3.80 o 
  -5  11   7        0.07       -1.00      4.01 o 
  -4  11   7        3.72        5.11      4.40 o 
  -3  11   7        0.22        0.15      4.31 o 
  -2  11   7        1.43        1.01      5.04 o 
  -1  11   7        3.31       -0.88      4.28 o 
   0  11   7        0.07       -4.77      4.77 o 
   1  11   7        0.03        1.82      6.85 o 
   2  11   7        2.48        2.44      6.19 o 
   3  11   7       62.74       96.57     12.10 o 
   4  11   7       18.28       19.81      8.78 o 
  -9  12   7        9.81        4.84      7.48 o 
  -8  12   7      100.89       99.80     12.39 o 
  -7  12   7       17.78       17.45      5.47 o 
  -6  12   7       71.15       81.55      6.76 o 
  -5  12   7      129.62      139.11      7.85 o 
  -4  12   7       80.62       91.12      7.51 o 
  -3  12   7       22.23       28.00      6.38 o 
  -2  12   7        0.84        3.41      4.59 o 
  -1  12   7        0.43       -4.17      4.17 o 
   0  12   7       11.71       12.48      5.10 o 
   1  12   7       19.62       28.92      6.58 o 
   2  12   7        4.68       26.63      8.56 o 
 -18   0   8        2.16        6.15      6.54 o 
 -17   0   8        2.77        5.83      6.69 o 
 -16   0   8       36.04       36.22      8.10 o 
 -15   0   8     2484.56     2460.27     50.05 o 
 -14   0   8     1726.01     1668.45     37.65 o 
 -13   0   8       45.54       44.96      7.84 o 
 -12   0   8       11.73        6.81      5.95 o 
 -11   0   8      144.92      141.97     10.43 o 
 -10   0   8      116.40      112.82     10.43 o 
  -9   0   8       50.18       50.26      7.24 o 
  -8   0   8        6.54        0.17      5.34 o 
  -7   0   8      139.42      140.61      6.82 o 
  -6   0   8      418.70      439.98     11.40 o 
  -5   0   8      205.55      225.27      8.33 o 
  -4   0   8      127.05      101.26     10.89 o 
  -3   0   8       43.82       55.03      5.38 o 
  -2   0   8      309.86      347.15     12.21 o 
  -1   0   8      122.67      111.49      8.21 o 
   0   0   8      271.98      289.61     16.34 o 
   1   0   8      303.94      327.68     16.95 o 
   2   0   8      111.52      108.94     12.10 o 
   3   0   8      494.75      466.01     22.39 o 
   4   0   8      232.90      222.72     16.34 o 
   5   0   8        3.96       10.89      7.87 o 
   6   0   8       54.21       53.26     10.89 o 
   7   0   8        5.15        8.47      8.47 o 
   8   0   8       33.80       26.63      9.68 o 
   9   0   8       12.89       42.36      9.68 o 
  10   0   8       46.99       65.36     13.31 o 
 -18   1   8       29.17       38.43      5.80 o 
 -17   1   8        5.97        0.98      4.65 o 
 -16   1   8      317.01      333.16     11.57 o 
 -15   1   8      305.24      272.69     10.43 o 
 -14   1   8      163.78      184.51      9.21 o 
 -13   1   8        0.15       -2.91      4.04 o 
 -12   1   8      128.42       96.38     10.96 o 
 -11   1   8        0.37       -0.99      3.77 o 
 -10   1   8        0.20       -0.22      3.78 o 
  -9   1   8       30.23       32.47      4.70 o 
  -8   1   8      154.85      141.95      7.08 o 
  -7   1   8       31.79       30.83      3.57 o 
  -6   1   8      502.70      513.92      8.73 o 
  -5   1   8      137.01      137.18      4.99 o 
  -4   1   8      182.74      192.83      7.36 o 
  -3   1   8       60.65       55.66      3.87 o 
  -2   1   8        3.14        4.92      2.44 o 
  -1   1   8        0.02       -0.36      2.69 o 
   0   1   8       12.75       12.82      4.73 o 
   1   1   8       68.36       69.00      5.82 o 
   2   1   8      213.68      225.61      9.08 o 
   3   1   8      368.54      363.50     11.35 o 
   4   1   8       35.37       44.09      5.42 o 
   5   1   8      111.65      107.27      7.43 o 
   6   1   8        6.76       11.20      5.56 o 
   7   1   8       52.93       66.71      8.53 o 
   8   1   8       11.56        9.38      5.99 o 
   9   1   8        0.67        2.72      5.56 o 
  10   1   8        0.45        2.72      5.99 o 
 -17   2   8        0.93        5.71      4.72 o 
 -16   2   8        5.08        1.04      4.55 o 
 -15   2   8      205.13      200.89      9.37 o 
 -14   2   8      697.83      669.15     17.50 o 
 -13   2   8      160.15      149.87      8.36 o 
 -12   2   8       31.41       34.03      4.96 o 
 -11   2   8      203.56      215.22     11.27 o 
 -10   2   8       29.35       42.13      5.14 o 
  -9   2   8       14.89        6.67      4.02 o 
  -8   2   8       19.80       16.77      4.00 o 
  -7   2   8       41.43       48.78      4.04 o 
  -6   2   8        4.70        3.17      2.78 o 
  -5   2   8      275.67      256.40      6.28 o 
  -4   2   8       65.04       58.38      4.27 o 
  -3   2   8        1.66        2.88      2.49 o 
  -2   2   8        4.01        0.86      2.88 o 
  -1   2   8       10.61        5.82      3.27 o 
   0   2   8       64.31       69.43      6.38 o 
   1   2   8       72.32       72.62      6.38 o 
   2   2   8        1.76       -1.22      3.71 o 
   3   2   8       66.32       68.36      6.27 o 
   4   2   8        4.46       14.28      4.48 o 
   5   2   8        4.14       14.14      4.27 o 
   6   2   8        8.26        9.08      5.56 o 
   7   2   8       51.50       49.05      7.70 o 
   8   2   8       49.14       60.84      8.77 o 
   9   2   8        0.18        8.20      5.77 o 
 -17   3   8        4.10        9.08      4.80 o 
 -16   3   8        0.05        5.53      4.55 o 
 -15   3   8        7.78       13.85      4.91 o 
 -14   3   8        6.20        4.14      4.22 o 
 -13   3   8        0.92        0.66      3.90 o 
 -12   3   8      291.02      304.86     18.82 o 
 -11   3   8        0.71        8.81      3.97 o 
 -10   3   8        8.64       12.41      4.15 o 
  -9   3   8        0.70        2.26      3.40 o 
  -8   3   8       89.16       91.68      6.44 o 
  -7   3   8       12.16        9.48      2.97 o 
  -6   3   8       28.10       33.22      4.37 o 
  -5   3   8       38.93       37.92      4.64 o 
  -4   3   8        0.95        4.44      3.14 o 
  -3   3   8        0.93        5.39      3.18 o 
  -2   3   8        7.59        7.63      3.42 o 
  -1   3   8        7.44        3.41      3.20 o 
   0   3   8       88.02       82.30      5.71 o 
   1   3   8      182.56      213.78      9.17 o 
   2   3   8      252.97      265.34     10.01 o 
   3   3   8        9.76       15.30      4.52 o 
   4   3   8      151.77      156.57      8.25 o 
   5   3   8        0.65        3.50      4.04 o 
   6   3   8        3.36        3.98      5.91 o 
   7   3   8        3.01        3.63      4.27 o 
   8   3   8       23.66       23.28      5.53 o 
   9   3   8      137.75      189.09     10.12 o 
 -17   4   8        3.50        3.46      5.25 o 
 -16   4   8        1.60        3.39      5.03 o 
 -15   4   8        0.00        0.02      4.36 o 
 -14   4   8        2.89        1.49      4.52 o 
 -13   4   8        2.72       -0.58      3.42 o 
 -12   4   8       85.72      101.77      7.91 o 
 -11   4   8       79.72       87.73     11.55 o 
 -10   4   8      333.79      363.26     16.44 o 
  -9   4   8      322.56      292.82     14.96 o 
  -8   4   8       12.21        3.03      3.87 o 
  -7   4   8        0.96       -1.11      3.26 o 
  -6   4   8       62.18       69.14      6.16 o 
  -5   4   8       40.74       40.18      4.47 o 
  -4   4   8       61.55       64.48      4.96 o 
  -3   4   8      291.62      300.22     10.99 o 
  -2   4   8      104.92      107.37      7.53 o 
  -1   4   8       72.40       58.54      6.64 o 
   0   4   8     1208.04     1132.24     22.47 o 
   1   4   8       94.04       71.43      6.27 o 
   2   4   8       16.41       20.55      4.71 o 
   3   4   8      126.25      122.65      7.67 o 
   4   4   8       37.17       39.37      6.14 o 
   5   4   8        2.63       -0.16      4.32 o 
   6   4   8        7.09       11.11      4.60 o 
   7   4   8      205.03      211.80     15.84 o 
   8   4   8       11.55       20.75      5.47 o 
   9   4   8        0.00        2.81      4.74 o 
 -16   5   8       31.89       26.55      5.92 o 
 -15   5   8       22.53       17.95      8.89 o 
 -14   5   8        2.36        6.38      6.91 o 
 -13   5   8       20.90        6.35      7.28 o 
 -12   5   8      106.50      100.46     11.33 o 
 -11   5   8        0.84        2.12      6.42 o 
 -10   5   8      167.84      147.16      9.44 o 
  -9   5   8      232.38      232.85     10.94 o 
  -8   5   8       43.36       27.71      5.78 o 
  -7   5   8       16.66       13.06      4.01 o 
  -6   5   8        9.28       14.22      4.06 o 
  -5   5   8        8.40        7.94      2.43 o 
  -4   5   8       53.41       52.86      5.54 o 
  -3   5   8        9.20       10.21      5.72 o 
  -2   5   8      409.09      396.88     12.92 o 
  -1   5   8     1068.89     1083.39     22.22 o 
   0   5   8       54.72       48.16      6.29 o 
   1   5   8      292.45      293.40     23.00 o 
   2   5   8       85.45       80.75      8.53 o 
   3   5   8        5.37        1.35      5.51 o 
   4   5   8      172.34      177.89     11.76 o 
   5   5   8       26.37       31.72      7.05 o 
   6   5   8        8.47        3.52      5.77 o 
   7   5   8       39.55       72.79     13.92 o 
   8   5   8       80.36      125.07     16.95 o 
   9   5   8       30.44       36.92     11.50 o 
 -16   6   8       15.83       26.63     12.71 o 
 -15   6   8        3.59       -3.28      7.24 o 
 -14   6   8        0.15        7.11      8.17 o 
 -13   6   8       11.76        3.59      7.57 o 
 -12   6   8       20.68       23.56      8.47 o 
 -11   6   8       77.75       63.35      9.62 o 
 -10   6   8      169.14      122.52     11.96 o 
  -9   6   8        4.59        9.58      7.24 o 
  -8   6   8      209.55      228.73     14.53 o 
  -7   6   8        1.86       13.64      6.50 o 
  -6   6   8        7.75        6.56      4.60 o 
  -5   6   8      138.76      134.67      7.81 o 
  -4   6   8      500.91      497.05     12.78 o 
  -3   6   8      581.26      605.50     16.30 o 
  -2   6   8       95.89       88.12      7.88 o 
  -1   6   8      534.58      500.31     27.63 o 
   0   6   8      109.91      111.57      9.79 o 
   1   6   8       34.66       37.28     16.95 o 
   2   6   8       40.41       41.27      7.48 o 
   3   6   8       97.13      106.01     17.55 o 
   4   6   8        0.00        1.54      5.51 o 
   5   6   8       35.63       32.92      7.57 o 
   6   6   8        0.34       11.66     11.20 o 
   7   6   8        4.88       -2.42      5.99 o 
   8   6   8        8.97       13.56      7.24 o 
 -15   7   8       13.71       19.37     10.89 o 
 -14   7   8       45.17       27.64      8.96 o 
 -13   7   8        2.70        0.53     11.50 o 
 -12   7   8        0.08       -1.94      7.05 o 
 -11   7   8        4.14       19.89      7.91 o 
 -10   7   8        8.27        1.30      6.81 o 
  -9   7   8        0.05       -4.43      6.62 o 
  -8   7   8        0.48        6.84     12.41 o 
  -7   7   8       64.13       72.75      6.04 o 
  -6   7   8        0.61       -5.00      5.00 o 
  -5   7   8      195.98      207.15      9.04 o 
  -4   7   8      178.52      166.02     11.17 o 
  -3   7   8       40.25       46.59      6.48 o 
  -2   7   8       16.52       18.39      5.31 o 
  -1   7   8      167.75      177.41      9.74 o 
   0   7   8        8.34       12.79      5.12 o 
   1   7   8        4.70        8.17      5.99 o 
   2   7   8        4.00       -2.98      7.26 o 
   3   7   8        4.68        8.21      5.95 o 
   4   7   8       28.27       25.52      9.08 o 
   5   7   8        4.60        2.89      5.77 o 
   6   7   8       49.94       59.29      9.39 o 
   7   7   8       14.87       41.85      8.53 o 
 -14   8   8        2.86       -0.61     11.50 o 
 -13   8   8        3.89       -4.36      8.47 o 
 -12   8   8        1.10       -0.17      6.97 o 
 -11   8   8        1.03        3.32      7.48 o 
 -10   8   8        5.75        3.46      9.08 o 
  -9   8   8       39.22       45.57      9.19 o 
  -8   8   8       58.61       70.15     10.24 o 
  -7   8   8      160.43      152.08      9.43 o 
  -6   8   8       79.01       65.60      6.49 o 
  -5   8   8      184.27      179.26      8.86 o 
  -4   8   8       13.97        3.37      4.87 o 
  -3   8   8        0.46       -4.36      4.36 o 
  -2   8   8       42.49       40.58      6.48 o 
  -1   8   8        4.34        1.39      4.65 o 
   0   8   8        0.23        0.05      5.12 o 
   1   8   8       54.39       45.65      7.91 o 
   2   8   8       19.20       23.60      6.85 o 
   3   8   8       50.00       79.80     14.83 o 
   4   8   8        9.14        8.60      6.19 o 
   5   8   8       47.38       74.97     10.89 o 
   6   8   8       49.32       58.01      9.41 o 
 -12   9   8        1.42       -8.78      8.78 o 
 -11   9   8       13.70       25.36      8.96 o 
 -10   9   8        3.15        8.17      8.13 o 
  -9   9   8       80.71       99.86     11.76 o 
  -8   9   8       22.32       32.50     14.53 o 
  -7   9   8        5.19        7.11      5.34 o 
  -6   9   8      172.55      185.83      7.99 o 
  -5   9   8      288.75      268.53      9.21 o 
  -4   9   8       57.25       71.36     14.68 o 
  -3   9   8        2.31       -2.06      4.95 o 
  -2   9   8       39.69       43.50      6.59 o 
  -1   9   8       27.33       25.34      5.80 o 
   0   9   8        0.36        3.61      4.87 o 
   1   9   8       36.60       45.19      8.34 o 
   2   9   8        0.70        3.99      6.38 o 
   3   9   8        5.19        7.87      6.66 o 
   4   9   8        2.66        4.12     10.59 o 
   5   9   8       22.14       39.94     12.10 o 
 -11  10   8       69.25       70.41     11.53 o 
 -10  10   8       25.33       15.13      8.10 o 
  -9  10   8      122.19      147.97     14.12 o 
  -8  10   8      174.89      163.19     13.86 o 
  -7  10   8        1.59       -2.68      7.05 o 
  -6  10   8        3.88        6.30      4.08 o 
  -5  10   8      147.80      124.51      7.41 o 
  -4  10   8       70.73       82.47      7.30 o 
  -3  10   8       17.28       19.57      5.94 o 
  -2  10   8        0.35       -4.87      4.87 o 
  -1  10   8       28.47       33.51      6.50 o 
   0  10   8       10.30        5.96      8.72 o 
   1  10   8        6.94       12.24      7.48 o 
   2  10   8        0.77        2.80     13.01 o 
   3  10   8       15.01       20.22     13.31 o 
  -8  11   8        0.12       -2.61      7.48 o 
  -7  11   8       13.74       19.14      8.00 o 
  -6  11   8       61.68       74.61      6.61 o 
  -5  11   8       16.48        9.81      4.63 o 
  -4  11   8        0.61        0.78      4.37 o 
  -3  11   8       16.53       19.65      5.29 o 
  -2  11   8       35.54       39.54      6.07 o 
  -1  11   8        0.03       -5.09      5.09 o 
   0  11   8        2.49       -4.88      5.07 o 
 -16   1   9       35.99       31.25      5.74 o 
 -15   1   9       39.60       56.63      8.49 o 
 -14   1   9       35.34       48.81      6.02 o 
 -13   1   9        1.56        6.25      4.40 o 
 -12   1   9        1.76       -0.63      4.19 o 
 -11   1   9        1.14       -4.04      4.04 o 
 -10   1   9       12.41        6.41      4.22 o 
  -9   1   9        0.00       -3.40      3.59 o 
  -8   1   9        1.64       -0.44      3.68 o 
  -7   1   9        4.94        5.83      3.93 o 
  -6   1   9       11.10        7.52      4.69 o 
  -5   1   9        1.72        4.90      3.26 o 
  -4   1   9        0.46       -0.71      2.84 o 
  -3   1   9        1.55       -2.29      2.77 o 
  -2   1   9      167.84      169.91      7.15 o 
  -1   1   9      165.05      173.36      8.25 o 
   0   1   9        6.31        4.38      4.48 o 
   1   1   9       49.53       48.08      6.81 o 
   2   1   9       47.49       66.18     13.31 o 
   3   1   9      180.68      184.60     11.13 o 
   4   1   9        1.07        1.51      5.14 o 
   5   1   9       13.25       20.91      6.19 o 
   6   1   9       19.76       21.40      5.95 o 
   7   1   9        0.14        3.28      8.17 o 
 -16   2   9      204.70      175.81      9.36 o 
 -15   2   9      138.59      132.55     17.12 o 
 -14   2   9       13.34       12.85      4.85 o 
 -13   2   9       13.65       19.03      4.91 o 
 -12   2   9        5.74        9.38      4.35 o 
 -11   2   9       99.47      111.53      7.36 o 
 -10   2   9       84.07       97.61      7.00 o 
  -9   2   9        0.30       -4.65      4.65 o 
  -8   2   9      100.85      106.13      8.50 o 
  -7   2   9       86.02       80.34      8.10 o 
  -6   2   9        0.14        0.83      3.42 o 
  -5   2   9        0.69       -4.33      4.48 o 
  -4   2   9       20.14       27.22      3.67 o 
  -3   2   9       14.97       10.56      3.62 o 
  -2   2   9        0.07       -0.30      2.85 o 
  -1   2   9       14.68        5.36      4.46 o 
   0   2   9       43.67       41.30      5.47 o 
   1   2   9        6.03        9.46      4.27 o 
   2   2   9        4.76        3.86      4.48 o 
   3   2   9        7.49        8.72      5.23 o 
   4   2   9        5.27       -0.58      4.48 o 
   5   2   9        0.56        7.53      5.75 o 
   6   2   9       14.73       34.03      8.47 o 
   7   2   9        8.87       22.54      7.05 o 
 -15   3   9        0.26        1.64      8.47 o 
 -14   3   9        0.34       -2.38      6.43 o 
 -13   3   9        3.30       -3.30      5.22 o 
 -12   3   9       96.29      110.04     10.10 o 
 -11   3   9      241.72      268.37     12.07 o 
 -10   3   9       16.70        2.97      5.00 o 
  -9   3   9        0.06        1.41      4.89 o 
  -8   3   9       57.03       47.54      6.62 o 
  -7   3   9       28.70       27.49      5.96 o 
  -6   3   9       18.57       19.60      4.79 o 
  -5   3   9        0.06       -1.80      4.46 o 
  -4   3   9        0.52        1.16      3.67 o 
  -3   3   9       95.60      117.52      7.60 o 
  -2   3   9       77.39       94.78      7.78 o 
  -1   3   9        5.36        2.50      4.04 o 
   0   3   9       15.33       15.13      6.66 o 
   1   3   9       22.28       36.31      6.85 o 
   2   3   9       43.44       36.20      6.81 o 
   3   3   9        2.79       12.62      5.51 o 
   4   3   9        0.86        5.67     15.13 o 
   5   3   9       19.90       26.53      8.17 o 
   6   3   9        0.18       20.70      7.26 o 
   7   3   9        0.00        3.97      6.19 o 
 -15   4   9        8.36        7.76     11.80 o 
 -14   4   9       62.89       59.39     10.29 o 
 -13   4   9       10.35        9.13     12.71 o 
 -12   4   9       20.23       17.30      9.99 o 
 -11   4   9        5.53        6.27      7.05 o 
 -10   4   9       58.94       59.88      7.48 o 
  -9   4   9       46.67       34.38      6.22 o 
  -8   4   9       67.32       50.59      6.79 o 
  -7   4   9       59.50       54.91      6.73 o 
  -6   4   9      301.36      286.05      9.45 o 
  -5   4   9        0.01        1.74      4.69 o 
  -4   4   9        0.97       -0.93      3.80 o 
  -3   4   9        0.02       -1.92      3.78 o 
  -2   4   9      469.52      482.44     14.51 o 
  -1   4   9       31.51       40.05     11.01 o 
   0   4   9       13.93       18.14      6.19 o 
   1   4   9       52.69       45.11      7.70 o 
   2   4   9       18.69       21.37      5.09 o 
   3   4   9       36.62       40.40      8.59 o 
   4   4   9       39.10       40.76      6.15 o 
   5   4   9        6.20       12.74      5.22 o 
   6   4   9       21.65       30.48      6.29 o 
 -14   5   9        7.14        1.23      7.48 o 
 -13   5   9       20.86       28.99      9.13 o 
 -12   5   9       31.47       20.27      8.13 o 
 -11   5   9        0.90       -3.01      8.78 o 
 -10   5   9       19.54       14.93      7.67 o 
  -9   5   9       69.56       57.53      9.62 o 
  -8   5   9        2.35       -4.54      6.96 o 
  -7   5   9        3.58       -2.48      4.53 o 
  -6   5   9       66.36       65.93      5.79 o 
  -5   5   9       23.37       16.53      6.81 o 
  -4   5   9       39.44       58.93     12.12 o 
  -3   5   9       61.64       77.91      6.38 o 
  -2   5   9        7.15        9.60      5.87 o 
  -1   5   9        1.50        2.55      4.95 o 
   0   5   9      452.07      438.53     16.90 o 
   1   5   9       45.24       38.52     16.95 o 
   2   5   9        0.74        2.51     10.59 o 
   3   5   9       31.11       51.43     17.25 o 
   4   5   9      114.08      106.24     10.67 o 
   5   5   9        1.22        3.30      5.77 o 
   6   5   9        2.60       -2.22      5.77 o 
 -14   6   9       47.11       33.29     13.31 o 
 -13   6   9        0.09       -7.28      7.28 o 
 -12   6   9       12.93       17.15      8.34 o 
 -11   6   9       43.53       51.43     10.59 o 
 -10   6   9       31.41       31.96      8.53 o 
  -9   6   9       60.93       50.24      9.41 o 
  -8   6   9        0.06        1.82      6.85 o 
  -7   6   9        0.43       -1.15      7.57 o 
  -6   6   9        7.11        2.95      6.38 o 
  -5   6   9       78.53       87.24      8.82 o 
  -4   6   9      383.13      430.75     12.36 o 
  -3   6   9        1.03       -0.47      4.71 o 
  -2   6   9       51.01       53.96      6.92 o 
  -1   6   9      160.50      156.19      9.64 o 
   0   6   9       98.13      104.23     10.24 o 
   1   6   9        7.31       11.46      6.38 o 
   2   6   9       16.66       24.94     16.64 o 
   3   6   9        0.17        2.92      5.95 o 
   4   6   9      166.64      185.92     15.13 o 
   5   6   9        1.65        6.54     13.01 o 
 -12   7   9       27.53       29.48      9.39 o 
 -11   7   9      101.48      104.25     12.82 o 
 -10   7   9       20.75       29.78     18.46 o 
  -9   7   9       65.49       72.17     10.67 o 
  -8   7   9        3.82       -1.65      7.05 o 
  -7   7   9        0.22        1.21      7.28 o 
  -6   7   9       73.39       59.10     15.13 o 
  -5   7   9       61.60       60.93      6.40 o 
  -4   7   9        0.69        1.24      5.42 o 
  -3   7   9        1.35       10.58      5.78 o 
  -2   7   9       10.25       13.51      5.70 o 
  -1   7   9        4.69        1.62      7.46 o 
   0   7   9        6.55       11.05      6.62 o 
   1   7   9       43.11       59.96      8.99 o 
   2   7   9       36.15       27.54      7.70 o 
   3   7   9        0.33       -9.68      9.68 o 
   4   7   9        1.87        9.08      6.85 o 
 -11   8   9       42.86       46.53     13.01 o 
 -10   8   9       91.29      108.77     18.46 o 
  -9   8   9        4.60       -6.85      6.85 o 
  -8   8   9       13.79        5.04      7.91 o 
  -7   8   9        5.86       -0.82      7.24 o 
  -6   8   9       22.65       26.02      8.56 o 
  -5   8   9        3.85       -1.36      6.55 o 
  -4   8   9      187.08      196.08      9.55 o 
  -3   8   9      131.66      151.54     12.61 o 
  -2   8   9       28.02       32.96      7.06 o 
  -1   8   9        9.73        8.74      5.47 o 
   0   8   9       16.59        7.79     11.80 o 
   1   8   9        0.07       10.33      8.78 o 
   2   8   9        0.10       -3.63      6.42 o 
   3   8   9       21.19       24.47      7.91 o 
  -9   9   9       10.43       -0.20      7.05 o 
  -8   9   9       11.54        2.09     11.50 o 
  -7   9   9       33.32       58.67     10.67 o 
  -6   9   9       68.75       81.39     11.33 o 
  -5   9   9        0.17       -0.32      4.65 o 
  -4   9   9       19.98       27.48      5.72 o 
  -3   9   9        2.88       -3.12      4.89 o 
  -2   9   9        3.11       -6.21      6.21 o 
  -1   9   9       16.19       24.32      6.62 o 
   0   9   9        0.02        0.62      9.99 o 
 -14   0  10        0.27        6.55      6.97 o 
 -13   0  10        0.91       -5.57      6.38 o 
 -12   0  10      120.66      141.92     21.79 o 
 -11   0  10      104.76       93.78     10.60 o 
 -10   0  10       97.43       83.52     15.74 o 
  -9   0  10      357.32      325.60     24.21 o 
  -8   0  10       22.84       35.10     11.50 o 
  -7   0  10        3.33       -4.84      9.08 o 
  -6   0  10        0.20        3.63      9.08 o 
  -5   0  10       44.30       33.89     10.29 o 
  -4   0  10       14.11       20.58     10.29 o 
  -3   0  10        3.23        1.05      4.65 o 
  -2   0  10      147.02      152.51     13.92 o 
  -1   0  10      375.81      410.94     21.79 o 
   0   0  10      112.63      122.25     13.92 o 
   1   0  10       16.39       15.74      7.87 o 
   2   0  10       71.13       39.94      9.68 o 
   3   0  10       26.72       32.68     10.29 o 
   4   0  10       34.58       23.00      9.68 o 
 -14   1  10        1.30        1.63      5.87 o 
 -13   1  10        2.80        7.10      5.77 o 
 -12   1  10       15.10       -0.83      6.79 o 
 -11   1  10        0.57        3.86      5.52 o 
 -10   1  10       88.66       94.43     10.99 o 
  -9   1  10       21.67       21.88      6.03 o 
  -8   1  10       69.77       48.61      6.83 o 
  -7   1  10       24.82       13.18      6.62 o 
  -6   1  10       10.41       20.47      7.05 o 
  -5   1  10      148.64      174.27     12.19 o 
  -4   1  10       82.53       84.84      7.21 o 
  -3   1  10      119.01      113.26      7.52 o 
  -2   1  10       88.34       84.83     10.29 o 
  -1   1  10       34.21       38.94      8.47 o 
   0   1  10      253.22      267.69     16.64 o 
   1   1  10        0.64        3.60      4.91 o 
   2   1  10       26.83       33.86      6.62 o 
   3   1  10       21.28       12.41      5.99 o 
   4   1  10        2.43        6.66      5.56 o 
 -13   2  10        0.91       -3.94      5.78 o 
 -12   2  10        0.18       -2.89      5.50 o 
 -11   2  10        3.84        4.00      5.66 o 
 -10   2  10        8.50       -0.46      5.31 o 
  -9   2  10      162.37      148.74      9.91 o 
  -8   2  10       24.29        6.70      5.47 o 
  -7   2  10        0.07        0.83      4.87 o 
  -6   2  10        0.72       -7.34      7.34 o 
  -5   2  10       11.02        6.00      6.86 o 
  -4   2  10       13.39       17.35      6.18 o 
  -3   2  10        0.96        7.51      4.36 o 
  -2   2  10      174.02      186.04      9.35 o 
  -1   2  10       91.38      107.94      9.19 o 
   0   2  10       11.42       10.24      5.51 o 
   1   2  10       16.56       28.93      6.42 o 
   2   2  10        5.67        6.58      5.34 o 
   3   2  10       11.37        8.27      7.26 o 
   4   2  10       19.14       36.13      7.70 o 
 -13   3  10       20.15       11.23      7.67 o 
 -12   3  10       24.74       14.86      6.27 o 
 -11   3  10       42.08       44.65      7.42 o 
 -10   3  10        0.00       -1.65      5.38 o 
  -9   3  10      113.68      116.94      9.49 o 
  -8   3  10        3.44       -3.77      6.39 o 
  -7   3  10       16.35        4.67      5.52 o 
  -6   3  10       38.11       42.45      6.52 o 
  -5   3  10        0.10       -4.47      4.47 o 
  -4   3  10      107.71      113.32      8.54 o 
  -3   3  10        1.05        5.89      5.53 o 
  -2   3  10       11.60       13.52      6.18 o 
  -1   3  10        0.01        4.24      5.14 o 
   0   3  10       57.85       69.42     10.29 o 
   1   3  10        5.22       12.10      5.56 o 
   2   3  10        0.24       -3.05      4.91 o 
   3   3  10       56.14       79.60     15.13 o 
 -12   4  10       40.47       24.87     15.13 o 
 -11   4  10       92.06      111.05     13.92 o 
 -10   4  10        1.89      -10.01     13.62 o 
  -9   4  10        0.36        5.32      7.05 o 
  -8   4  10       19.53       11.37      5.77 o 
  -7   4  10       23.72       12.56      5.96 o 
  -6   4  10       56.46       35.39     11.91 o 
  -5   4  10      177.35      179.58     13.25 o 
  -4   4  10       70.25       86.01      9.15 o 
  -3   4  10      448.94      471.96     14.33 o 
  -2   4  10       43.22       59.89      9.34 o 
  -1   4  10        4.55        3.26      7.57 o 
   0   4  10      115.15      130.12     15.13 o 
   1   4  10        4.60       17.55      8.47 o 
   2   4  10        0.94       16.95      9.08 o 
   3   4  10        5.21       21.18      9.68 o 
 -11   5  10        5.61        8.89      7.48 o 
 -10   5  10        3.68       -4.33      7.13 o 
  -9   5  10       46.83       54.19     10.24 o 
  -8   5  10       70.63       62.62     10.48 o 
  -7   5  10       19.62       10.48      8.10 o 
  -6   5  10      445.44      470.65     20.73 o 
  -5   5  10        6.16       -0.89      7.24 o 
  -4   5  10      972.51     1031.40     30.41 o 
  -3   5  10       10.46       12.03      7.34 o 
  -2   5  10        0.83        6.15      4.63 o 
  -1   5  10        5.35        2.56      5.67 o 
   0   5  10        0.00        3.74     14.53 o 
   1   5  10       31.33       22.08     14.53 o 
   2   5  10      103.05      113.57     11.10 o 
 -10   6  10        0.28      -10.29     10.29 o 
  -9   6  10       17.78        1.16      7.91 o 
  -8   6  10        4.07        3.47      7.91 o 
  -7   6  10      136.71      109.97     12.58 o 
  -6   6  10      249.16      257.02     15.83 o 
  -5   6  10      288.69      302.62     20.88 o 
  -4   6  10       31.66       48.41      6.33 o 
  -3   6  10        9.47        2.59      6.24 o 
  -2   6  10       57.94       81.83      9.24 o 
  -1   6  10        3.97       10.18      8.17 o 
   0   6  10        0.63        7.65      6.25 o 
   1   6  10       31.73       41.23      8.56 o 
  -8   7  10        0.40        3.63     11.50 o 
  -7   7  10        1.61       -6.97      6.97 o 
  -6   7  10        5.80       16.04      8.56 o 
  -5   7  10        1.79       -3.52      6.97 o 
  -4   7  10       79.40       83.68      7.43 o 
  -3   7  10       45.02       49.40      8.30 o 
  -2   7  10        0.33        1.73      5.54 o 
  -1   7  10        4.55       -0.50      5.95 o 
  -9   1  11       13.01       13.87      7.91 o 
  -8   1  11        0.72        1.61      7.05 o 
  -7   1  11        0.10       -5.17     13.31 o 
  -6   1  11       10.07        1.60      9.08 o 
  -5   1  11        0.39       -5.77      5.77 o 
  -4   1  11        4.73        5.45     10.29 o 
  -3   1  11       13.64        8.47      7.87 o 
  -2   1  11        0.39        3.93      5.14 o 
  -1   1  11        2.67       15.91      5.77 o 
  -9   2  11       14.62       14.77      7.48 o 
  -8   2  11        2.26        3.63      7.48 o 
  -7   2  11        5.28       -4.20      6.62 o 
  -6   2  11       27.14       29.49     10.29 o 
  -5   2  11      115.46      118.02     17.55 o 
  -4   2  11       10.27       -2.42      8.47 o 
  -2   2  11       76.15       91.32      8.96 o 
  -8   3  11        9.47        8.97      7.41 o 
  -7   3  11        0.09       -5.80      6.19 o 
  -6   3  11       36.09       59.92     13.92 o 
  -5   3  11       49.61       49.63     13.92 o 
  -4   3  11       61.43       59.92     14.53 o 
                                                 
